# Supplementary material for: Casein Kinase 1 and Phosphorylation of Cohesin Subunit Rec11 (SA3) Promote Meiotic Recombination through Linear Element Formation
Source: PLoS Genet. 2015 May 20;11(5):e1005225. doi: 10.1371/journal.pgen.1005225 (PMC4439085; doi:10.1371/journal.pgen.1005225)
Supplement: S5 Table — (XLSX) [file pgen.1005225.s016.xlsx]

## Sheet: Main
Main
		Coverage is percent of the polypeptide covered by identified peptides. PSM is peptide-spectrum matches (see Supplemental Information) and Table S4).
#	Accession	Description	MW[kDa]	Hhp1-TAP (cycling cells)			Hhp2-TAP (cycling cells)			Hhp1-TAP (meiosis)			Hhp2-TAP (meiosis)			Rec11-TAP (meiosis)			Rec11-TAP (meiosis), experiment 2
				Coverage	# Peptides	# PSMs	Coverage	# Peptides	# PSMs	Coverage	# Peptides	# PSMs	Coverage	# Peptides	# PSMs	Coverage	# Peptides	# PSMs	Coverage	# Peptides	# PSMs
1	SPAC1071.08	rpp203 rpp2-3, rla6|60S acidic ribosomal protein P2C subunit|Schizosaccharomyces pombe|chr 1|||Manual	11.1075	38.18	2	2	98.18	5	5	10.91	1	1	10.91	1	1	39.09	3	3	8.18	1	1
2	SPBC354.12	gpd3 glyceraldehyde 3-phosphate dehydrogenase Gpd3|Schizosaccharomyces pombe|chr 2|||Manual	35.6523	22.69	5	11	38.81	11	20	14.63	3	3	8.66	2	3	89.55	112	512	96.42	91	422
3	SPBC32F12.11	tdh1 gpd1|glyceraldehyde-3-phosphate dehydrogenase Tdh1|Schizosaccharomyces pombe|chr 2|||Manual	35.8473	36.01	9	16	60.12	19	29	25.3	7	7	27.08	9	11	88.69	144	666	94.64	107	551
4	SPCC1739.13	ssa2 heat shock protein Ssa2 |Schizosaccharomyces pombe|chr 3|||Manual	70.1897	80.68	49	157	56.57	36	50	58.11	45	320	63.99	44	207	77.28	101	383	78.05	93	357
5	SPAC13G7.02c	ssa1 heat shock protein Ssa1 |Schizosaccharomyces pombe|chr 1|||Manual	70.0997	72.05	39	87	31.21	17	26	66.46	49	276	56.99	40	173	68.17	92	337	72.36	83	307
6	SPBC776.11	rpl2801 rpl28-1|60S ribosomal protein L27/L28|Schizosaccharomyces pombe|chr 2|||Manual	16.6751	34.46	4	5	43.24	5	14	28.38	3	3	28.38	3	3	91.89	26	74	85.81	25	63
7	SPAC22H12.04c	rps102 rps1-2, rps3a-2|40S ribosomal protein S3a |Schizosaccharomyces pombe|chr 1|||Manual	28.5036	26.59	7	7	29.76	8	11	18.65	5	6	29.76	8	9	86.11	50	178	78.57	38	119
8	SPCC5E4.07	rpl2802 rpl28-2, rpl28|60S ribosomal protein L27/L28|Schizosaccharomyces pombe|chr 3|||Manual	16.6431	34.46	4	5	50	6	16	35.14	4	4	28.38	3	3	91.22	26	86	85.14	24	72
9	SPCC622.18	rpl6 60S ribosomal protein L6 |Schizosaccharomyces pombe|chr 3|||Manual	21.2346	33.85	6	8	47.69	9	20	19.49	5	6	21.54	5	6	80	37	115	85.64	25	86
10	SPBC18H10.12c	rpl701 60S ribosomal protein L7|Schizosaccharomyces pombe|chr 2|||Manual	28.7126	39.04	8	9	64.94	19	27	25.1	8	8	33.47	9	9	84.46	44	185	80.08	37	145
11	SPBC29A3.04	rpl8 60S ribosomal protein L7a/L8 |Schizosaccharomyces pombe|chr 2|||Manual	28.589	35.91	10	12	47.1	13	24	34.36	9	10	39	10	12	81.47	47	176	86.1	36	131
12	SPCC4E9.01c	rec11 SPCC550.16c|meiotic cohesin complex subunit Rec11|Schizosaccharomyces pombe|chr 3|||Manual	107.35		0	0		0	0		0	0		0	0	82.45	310	1824	80.72	253	1512
13	SPAC1687.06c	rpl44 rpl28|60S ribosomal protein L28/L44 |Schizosaccharomyces pombe|chr 1|||Manual	14.746	46.27	7	9	47.01	8	16	37.31	8	9	46.27	7	8	81.34	28	87	85.82	32	104
14	SPAC144.11	rps1102 rps11-2, rps11|40S ribosomal protein S11 |Schizosaccharomyces pombe|chr 1|||Manual	17.4894	8.55	2	2	17.76	4	6	9.21	1	1	16.45	3	3	79.61	19	86	71.71	18	69
15	SPAC3H5.12c	rpl501 rpl5-1, rpl5|60S ribosomal protein L5 |Schizosaccharomyces pombe|chr 1|||Manual	33.4391	2.72	1	1	39.12	8	9		0	0	3.06	1	1	78.57	47	164	81.29	49	178
16	SPBC106.18	rpl2501 rpl25a|60S ribosomal protein L25 |Schizosaccharomyces pombe|chr 2|||Manual	15.8259	29.08	3	4	37.59	5	11	18.44	2	2	26.24	3	5	80.14	30	120	80.14	22	88
17	SPAC3H5.10	rpl3202 rpl32-2, rpl32|60S ribosomal protein L32 |Schizosaccharomyces pombe|chr 1|||Manual	14.4489	6.3	1	1	16.54	2	2	33.86	4	4	16.54	2	2	76.38	25	84	71.65	25	82
18	SPAC664.05	rpl13 60S ribosomal protein L13 |Schizosaccharomyces pombe|chr 1|||Manual	23.5147	50	8	9	66.83	15	29	28.85	5	5	33.65	7	7	76.92	48	171	74.52	39	141
19	SPBC16G5.14c	rps3 40S ribosomal protein S3 |Schizosaccharomyces pombe|chr 2|||Manual	27.5356		0	0	18.07	3	3		0	0	9.24	2	2	83.13	39	137	71.89	25	95
20	SPAC18G6.14c	rps7 40S ribosomal protein S7 |Schizosaccharomyces pombe|chr 1|||Manual	21.9339	11.79	2	2	38.46	6	7	10.77	2	2	14.87	3	3	71.28	23	83	78.46	25	75
21	SPBC16C6.11	rpl3201 rpl32-1|60S ribosomal protein L32|Schizosaccharomyces pombe|chr 2|||Manual	14.4359	6.3	1	1	22.83	3	4	33.86	4	4	16.54	2	3	74.8	22	87	77.17	26	90
22	SPCC576.08c	rps2 40S ribosomal protein S2 |Schizosaccharomyces pombe|chr 3|||Manual	27.6198	18.97	4	4	25.3	5	5	5.14	1	1	11.07	2	3	81.82	41	128	66.4	26	77
23	SPAC13G6.02c	rps101 rps1-1, rps3a-1|40S ribosomal protein S3a|Schizosaccharomyces pombe|chr 1|||Manual	28.4704	16.67	5	6	27.38	7	10	13.1	4	4	21.03	6	6	73.41	42	150	73.41	33	107
24	SPBP4H10.13	rps2302 rps23-2|40S ribosomal protein S23 |Schizosaccharomyces pombe|chr 2|||Manual	15.6456	6.99	1	2	34.97	6	7	22.38	3	3	23.78	3	3	63.64	13	54	71.33	12	44
25	SPAC6F6.07c	rps13 40S ribosomal protein S13 |Schizosaccharomyces pombe|chr 1|||Manual	16.9423	23.84	3	4	50.99	9	16	15.23	2	2	30.46	5	5	70.2	24	144	80.79	25	127
26	SPAC959.07	rps403 rps4-3, rps4|40S ribosomal protein S4 |Schizosaccharomyces pombe|chr 1|||Manual	29.6562		0	0	9.54	2	2	9.54	2	2	29.39	6	6	80.15	39	135	73.28	29	101
27	SPBC29A3.12	rps902 rps9-2, rps9b|40S ribosomal protein S9 |Schizosaccharomyces pombe|chr 2|||Manual	22.2312	8.33	1	1	28.13	6	6	27.6	5	5	14.58	3	3	74.48	32	126	81.25	29	97
28	SPBC21B10.10	rps402 rps4-2|40S ribosomal protein S4 |Schizosaccharomyces pombe|chr 2|||Manual	29.6402		0	0	9.54	2	2	4.96	1	1	35.88	7	8	77.1	38	145	75.19	29	109
29	SPBP8B7.06	rpp201 rpp2, rpp2-1|60S acidic ribosomal protein P2A subunit |Schizosaccharomyces pombe|chr 2|||Manual	11.1514	56.36	2	2	67.27	3	3	10.91	1	1	10.91	1	1	25.45	3	3	8.18	1	1
30	SPBC1711.06	rpl401 rpl4-1, rpl4|60S ribosomal protein L4 |Schizosaccharomyces pombe|chr 2|||Manual	39.8858	23.42	7	10	42.15	16	26	18.73	6	8	25.62	8	9	76.03	66	244	79.89	58	222
31	SPAC3A12.10	rpl2001 rpl20-1, rpl20, yl17b, rpl18a-2|60S ribosomal protein L20a |Schizosaccharomyces pombe|chr 1|||Manual	20.5862	18.75	4	6	47.73	9	12	47.73	8	8	46.59	8	9	77.84	34	148	78.98	31	126
32	SPBC32H8.12c	act1 cps8|actin Act1|Schizosaccharomyces pombe|chr 2|||Manual	41.7379	14.4	5	6	22.67	7	8	2.93	1	1	2.93	1	1	77.07	78	290	77.07	76	312
33	SPAC521.05	rps802 rps8-2|40S ribosomal protein S8 |Schizosaccharomyces pombe|chr 1|||Manual	22.55		0	0	14.5	2	2	37	6	6	48.5	8	9	80.5	31	93	70	22	78
34	SPAC2C4.16c	rps801 rps8-1, rps8|40S ribosomal protein S8 |Schizosaccharomyces pombe|chr 1|||Manual	22.579		0	0	14.5	2	2	41.5	7	7	48.5	8	9	80.5	30	89	64.5	20	75
35	SPBP8B7.03c	rpl402 rpl4-2, rpl4|60S ribosomal protein L4 |Schizosaccharomyces pombe|chr 2|||Manual	39.7427	38.84	10	15	52.07	18	31	28.37	8	12	30.85	9	12	76.03	65	264	79.89	61	236
36	SPAC23A1.10	tef102 ef1a-b|translation elongation factor EF-1 alpha Ef1a-b|Schizosaccharomyces pombe|chr 1|||Manual	49.6429	22.83	7	8	27.83	7	9	14.78	5	5	22.17	7	7	74.35	81	330	71.74	69	300
37	SPBC29B5.03c	rpl26 60S ribosomal protein L26 |Schizosaccharomyces pombe|chr 2|||Manual	14.3321	47.62	8	10	48.41	9	16	36.51	4	4	36.51	7	11	70.63	16	74	71.43	15	60
38	SPBC9B6.08	clc1 clathrin light chain|Schizosaccharomyces pombe|chr 2|||Manual	25.8476	27.07	5	6	14.85	2	2	37.55	8	9	31.44	6	7	57.21	14	34	60.26	12	21
39	SPAC22A12.04c	rps2201 rps22-1, rps15a-1|40S ribosomal protein S15a |Schizosaccharomyces pombe|chr 1|||Manual	14.751	6.92	1	1	33.08	5	5	26.15	3	3	33.08	4	5	75.38	14	59	73.08	12	44
40	SPAC17A5.03	rpl301 rpl3-1, rpl3|60S ribosomal protein L3|Schizosaccharomyces pombe|chr 1|||Manual	43.7753	14.95	7	9	47.42	19	29	29.38	13	15	29.9	14	16	74.74	62	220	66.49	47	179
41	SPAC3H5.07	rpl702 rpl7-2, rpl7, rpl7b|60S ribosomal protein L7|Schizosaccharomyces pombe|chr 1|||Manual	28.4316	13.6	5	5	38.4	13	15	13.2	4	4	12.8	3	3	76	24	91	70.8	21	73
42	SPBC685.07c	rpl2701 rpl27-1|60S ribosomal protein L27|Schizosaccharomyces pombe|chr 2|||Manual	15.3796	36.76	4	6	58.09	8	12	30.15	4	5	38.24	5	6	66.91	15	64	62.5	16	76
43	SPAC23A1.08c	rpl3401 rpl34, rpl34-1|60S ribosomal protein L34|Schizosaccharomyces pombe|chr 1|||Manual	12.8622	7.14	1	1	14.29	2	2	7.14	1	1	7.14	1	1	60.71	13	37	69.64	14	42
44	SPBC577.02	rpl3801 rpl38-1|60S ribosomal protein L38 |Schizosaccharomyces pombe|chr 2|||Manual	8.48676		0	0	14.86	1	1	14.86	1	1		0	0	63.51	6	22	74.32	8	27
45	SPAC24H6.07	rps901 rps9-1, rps9a|40S ribosomal protein S9|Schizosaccharomyces pombe|chr 1|||Manual	22.1472		0	0	27.75	6	6	27.75	5	5	18.85	4	4	74.35	33	128	78.01	26	92
46	SPAPB1E7.12	rps602 rps6-2, rps6|40S ribosomal protein S6 |Schizosaccharomyces pombe|chr 1|||Manual	27.4581	10.46	2	2	44.77	12	19	17.57	3	3	24.69	4	4	76.57	47	217	67.36	29	123
47	SPCC330.14c	rpl2402 rpl24-2|60S ribosomal protein L24 |Schizosaccharomyces pombe|chr 3|||Manual	16.9014	30.87	6	6	30.87	6	10	25.5	5	5	19.46	4	4	64.43	19	54	64.43	19	46
48	SPAC6G9.09c	rpl2401 rpl24-01, rpl24|60S ribosomal protein L24 |Schizosaccharomyces pombe|chr 1|||Manual	16.8264	30.87	6	6	30.87	6	10	25.5	5	5	19.46	4	4	69.13	20	56	64.43	19	46
49	SPAC890.08	rpl31 60S ribosomal protein L31 |Schizosaccharomyces pombe|chr 1|||Manual	13.2531		0	0	29.2	4	5	8.85	1	1	15.93	3	3	73.45	26	90	69.91	20	70
50	SPAC19B12.04	rps3001 rps30-1|40S ribosomal protein S30 |Schizosaccharomyces pombe|chr 1|||Manual	6.90584	14.75	1	1	32.79	2	3	34.43	3	3	34.43	4	4	72.13	9	31	72.13	8	29
51	SPCC613.05c	rpl35 60S ribosomal protein L35|Schizosaccharomyces pombe|chr 3|||Manual	14.2931	16.39	2	2	44.26	9	17	27.87	4	4	20.49	3	3	74.59	23	82	73.77	20	70
52	SPAC1F7.13c	rpl801 rpl8-1, rpl18, rpk5a, rpl2-1, SPAC21E11.02c|60S ribosomal protein L8 |Schizosaccharomyces pombe|chr 1|||Manual	27.0834	36.76	6	12	41.11	9	20	15.42	4	5	28.85	6	8	70.36	45	141	71.94	38	115
53	SPAC1805.13	rpl14 60S ribosomal protein L14 |Schizosaccharomyces pombe|chr 1|||Manual	15.2004	22.39	4	4	22.39	4	9	31.34	5	5	31.34	6	7	70.15	18	80	63.43	17	70
54	SPAC926.04c	hsp90 swo1, git10|Hsp90 chaperone|Schizosaccharomyces pombe|chr 1|||Manual	80.5461	19.32	13	16	27.84	20	22		0	0	9.66	7	7	71.02	90	254	70.88	73	214
55	SPCC1183.08c	rpl101 rpl1-1, rpl10a-1|60S ribosomal protein L10a|Schizosaccharomyces pombe|chr 3|||Manual	23.9021	28.7	6	9	37.04	9	20	20.37	5	6	10.19	2	4	74.54	31	135	60.65	22	101
56	SPBC4F6.04	rpl2502 rpl25b, rpl23a-2|60S ribosomal protein L25 |Schizosaccharomyces pombe|chr 2|||Manual	15.7578	29.08	3	4	43.97	6	12	18.44	2	2	26.24	3	5	70.21	25	110	69.5	21	87
57	SPBC365.03c	rpl2101 rpl21, rpl21-1|60S ribosomal protein L21 |Schizosaccharomyces pombe|chr 2|||Manual	18.3687	14.37	1	1	35	3	5	14.37	1	1	14.37	1	1	61.88	22	80	74.38	21	63
58	SPAC959.08	rpl2102 rpl21-2, rpl21|60S ribosomal protein L21 |Schizosaccharomyces pombe|chr 1|||Manual	18.3417		0	0	40	4	5		0	0		0	0	61.88	25	94	74.38	25	79
59	SPAP7G5.05	rpl1002 rpl10-2, rpl10|60S ribosomal protein L10|Schizosaccharomyces pombe|chr 1|||Manual	25.3433	13.57	3	3	18.1	3	3	14.48	3	4	14.93	3	4	71.49	29	85	72.4	24	71
60	SPBC18E5.04	rpl1001 rpl10-1, rpl10|60S ribosomal protein L10|Schizosaccharomyces pombe|chr 2|||Manual	25.3573	13.57	3	3	23.08	4	4	19.46	4	5	19.91	4	5	71.49	30	95	72.4	25	84
61	SPBC800.10c	EPS15 repeat family actin cortical patch component |Schizosaccharomyces pombe|chr 2|||Manual	120.468	73.12	63	391	49.37	40	73	8.6	7	7	21.24	17	19		0	0		0	0
62	SPCC1322.15	rpl3402 rpl34, rpl34-2|60S ribosomal protein L34|Schizosaccharomyces pombe|chr 3|||Manual	12.7921	7.21	1	1	7.21	1	1	7.21	1	1		0	0	66.67	11	30	68.47	11	34
63	SPAC8C9.08	rps5 40S ribosomal protein S5 |Schizosaccharomyces pombe|chr 1|||Manual	22.2109	3.45	1	1	15.27	2	2		0	0	3.45	1	1	70.94	36	119	72.91	32	97
64	SPAC13G6.07c	rps601 rps6-1|40S ribosomal protein S6|Schizosaccharomyces pombe|chr 1|||Manual	27.4822	10.46	2	2	44.77	12	19	17.57	3	3	24.69	4	4	71.97	44	204	64.85	28	121
65	SPBC2F12.04	rpl1701 rpl17, rpl17-1|60S ribosomal protein L17|Schizosaccharomyces pombe|chr 2|||Manual	20.8012	4.81	1	1	51.87	10	16	13.9	3	3	24.6	5	5	69.52	31	120	65.78	25	102
66	SPAP27G11.13c	nop10 snoRNP pseudouridylase box H/ACA snoRNP complex protein |Schizosaccharomyces pombe|chr 1|||Manual	7.65306		0	0	20.31	1	1		0	0		0	0	51.56	4	6		0	0
67	SPCC1393.03	rps1501 rps15-1|40S ribosomal protein S15 |Schizosaccharomyces pombe|chr 3|||Manual	17.5085	31.37	3	4	43.79	4	6		0	0	6.54	1	1	64.71	20	79	61.44	18	61
68	SPAC1071.07c	rps1502 rps15-2, rps15|40S ribosomal protein S15 |Schizosaccharomyces pombe|chr 1|||Manual	17.6225	32.47	4	5	44.81	5	8	8.44	1	1	14.94	2	2	64.29	20	75	61.04	18	53
69	SPAC11G7.03	idh1 glu3|isocitrate dehydrogenase |Schizosaccharomyces pombe|chr 1|||Manual	38.7341		0	0		0	0		0	0		0	0	66.01	32	83	65.45	28	68
70	SPCC364.03	rpl1702 rpl17-2, rpl17|60S ribosomal protein L17 |Schizosaccharomyces pombe|chr 3|||Manual	20.8141	10.16	2	2	48.13	10	15	25.67	5	5	27.27	5	5	61.5	26	109	61.5	22	95
71	SPAC328.10c	rps502 rps5-2|40S ribosomal protein S5 |Schizosaccharomyces pombe|chr 1|||Manual	22.343	3.45	1	1	20.69	3	3		0	0	3.45	1	1	67.49	33	123	69.46	31	102
72	SPCP31B10.08c	rpl35a rpl33|60S ribosomal protein L35a|Schizosaccharomyces pombe|chr 3|||Manual	12.1005		0	0	34.26	5	5	23.15	2	2	33.33	3	4	45.37	9	27	25	3	16
73	SPAC664.04c	rps1602 rps16-2, rps16|40S ribosomal protein S16 |Schizosaccharomyces pombe|chr 1|||Manual	15.3854		0	0		0	0		0	0	10	1	1	65	12	35	69.29	13	31
74	SPAC17A2.13c	rad25 14-3-3 protein Rad25|Schizosaccharomyces pombe|chr 1|||Manual	30.35	9.63	2	2		0	0	7.04	2	2	12.22	3	3	48.89	14	32	65.56	16	40
75	SPCC24B10.09	rps1702 rps17-2, rps17|40S ribosomal protein S17 |Schizosaccharomyces pombe|chr 3|||Manual	15.5244	6.06	1	1	37.88	5	5	21.97	3	3	14.39	2	2	66.67	22	76	67.42	20	52
76	SPBC3D6.15	rps2501 rps25-1|40S ribosomal protein S25 |Schizosaccharomyces pombe|chr 2|||Manual	9.81346	23.86	2	2	34.09	3	4	12.5	1	1	12.5	2	2	65.91	7	19	44.32	5	13
77	SPAC1783.08c	rpl1502 rpl15-2|60S ribosomal protein L15b |Schizosaccharomyces pombe|chr 1|||Manual	23.8078	20.9	3	4	53.23	12	16	26.37	5	7	32.34	6	9	65.67	21	81	63.18	17	64
78	SPCC576.11	rpl15 60S ribosomal protein L15 |Schizosaccharomyces pombe|chr 3|||Manual	23.7918	20.9	3	4	53.23	12	18	26.37	5	7	26.37	5	8	66.17	22	85	64.68	17	64
79	SPCC74.05	rpl2702 rpl27-2|60S ribosomal protein L27 |Schizosaccharomyces pombe|chr 3|||Manual	15.2955	36.76	4	5	41.91	6	11	30.15	3	3	30.15	3	4	61.76	12	40	61.76	14	43
80	SPAPB17E12.13	rpl1802 rpl18-2|60S ribosomal protein L18 |Schizosaccharomyces pombe|chr 1|||Manual	21.171	15.51	3	3	35.83	6	8	25.67	4	6	35.83	6	6	59.89	27	92	61.5	26	76
81	SPBC11C11.07	rpl1801 rpl18-1, rpl18|60S ribosomal protein L18|Schizosaccharomyces pombe|chr 2|||Manual	21.1769	22.46	4	4	35.83	6	7	25.67	4	5	35.83	6	6	56.15	20	67	61.5	20	60
82	SPBC839.05c	rps1701 rps17-1|40S ribosomal protein S17 |Schizosaccharomyces pombe|chr 2|||Manual	15.5044	20.61	3	3	62.6	7	8	36.64	5	5	22.14	3	3	65.65	25	96	67.18	20	66
83	SPCC663.04	rpl39 60S ribosomal protein L39|Schizosaccharomyces pombe|chr 3|||Manual	6.3045	25.49	3	4	25.49	4	8	19.61	1	1	39.22	2	4	60.78	5	61	47.06	6	32
84	SPAC30D11.12	rpl3802 rpl38-2, rps38|60S ribosomal protein L38 |Schizosaccharomyces pombe|chr 1|||Manual	8.33371		0	0	33.78	2	3	14.86	1	1		0	0	59.46	6	21	62.16	6	25
85	SPCC18.14c	rpp0 60S acidic ribosomal protein Rpp0 |Schizosaccharomyces pombe|chr 3|||Manual	33.5441	22.44	3	5	36.86	7	8	11.54	3	4	8.01	2	3	59.29	22	56	58.01	21	64
86	SPAC9G1.03c	rpl3001 rpl30-1, rpl30|60S ribosomal protein L30 |Schizosaccharomyces pombe|chr 1|||Manual	11.5842	15.6	1	1	34.86	4	4	26.61	3	4	11.01	2	2	38.53	3	6	56.88	4	6
87	SPAC11E3.15	rpl22 SPAP8A3.01|60S ribosomal protein L22 |Schizosaccharomyces pombe|chr 1|||Manual	13.3122		0	0	32.48	3	3	10.26	1	1	17.95	2	2	64.1	7	17	64.1	8	22
88	SPCC1682.16	rpt4 19S proteasome regulatory subunit Rpt4 |Schizosaccharomyces pombe|chr 3|||Manual	43.581		0	0		0	0		0	0		0	0	56.44	24	62	62.89	28	76
89	SPCC1322.11	rpl2302 rpl23-2|60S ribosomal protein L23|Schizosaccharomyces pombe|chr 3|||Manual	14.8729	9.35	1	1	9.35	1	1	9.35	1	1	9.35	1	1	51.08	6	23	63.31	8	26
90	SPAC3H5.05c	rps1401 rps14-1, rps14|40S ribosomal protein S14 |Schizosaccharomyces pombe|chr 1|||Manual	14.6898		0	0	33.81	3	4		0	0	7.91	1	1	61.87	12	37	51.8	12	34
91	SPBC16D10.11c	rps1801 rps18-1|40S ribosomal protein S18 |Schizosaccharomyces pombe|chr 2|||Manual	17.4245	10.53	2	2	34.21	5	6	23.03	3	3	15.79	2	2	63.16	26	105	58.55	21	83
92	SPBC3H7.15	hhp1 serine/threonine protein kinase Hhp1|Schizosaccharomyces pombe|chr 2|||Manual	42.4238	55.62	32	166	3.29	1	1	46.85	22	281	51.23	22	195		0	0		0	0
93	SPAC589.10c	ribomal-ubiquitin fusion protein Ubi5 |Schizosaccharomyces pombe|chr 1|||Manual	17.2043	8	1	1	18.67	2	2	22	3	4	8	2	3	48	28	143	61.33	27	132
94	SPAC26A3.07c	rpl1101 rpl11-1, rpl11|60S ribosomal protein L11 |Schizosaccharomyces pombe|chr 1|||Manual	19.8786	18.39	3	3	37.36	7	9	14.37	2	2	12.07	2	2	59.2	25	78	52.87	21	62
95	SPCC1223.05c	rpl3702 rpl37-2, rpl37|60S ribosomal protein L37 |Schizosaccharomyces pombe|chr 3|||Manual	10.0801	24.18	2	4	31.87	3	7		0	0	10.99	1	2	59.34	6	83	60.44	9	80
96	SPBC14F5.04c	pgk1 phosphoglycerate kinase Pgk1 |Schizosaccharomyces pombe|chr 2|||Manual	43.9361		0	0		0	0		0	0		0	0	62.08	36	83	49.03	22	46
97	SPCC576.10c	rpt3 19S proteasome regulatory subunit Rpt3 |Schizosaccharomyces pombe|chr 3|||Manual	43.5258		0	0		0	0		0	0		0	0	59.13	27	71	50.9	21	64
98	SPAC3A11.12c	rpt5 pam2, tbp1|19S proteasome regulatory subunit Rpt5 |Schizosaccharomyces pombe|chr 1|||Manual	48.8051		0	0		0	0		0	0		0	0	55.71	29	61	53.2	28	59
99	SPBC30D10.18c	rpl102 rpl1-2, rpl10a-2|60S ribosomal protein L10a|Schizosaccharomyces pombe|chr 2|||Manual	23.8691	13.43	3	5	19.44	5	12	10.19	3	4	6.48	1	2	55.09	22	99	49.54	17	73
100	SPBC17G9.07	rps2402 rps24-2|40S ribosomal protein S24 |Schizosaccharomyces pombe|chr 2|||Manual	15.5294	6.72	1	1		0	0	11.19	1	1	16.42	2	2	61.94	24	57	51.49	15	41
101	SPAC17G6.06	rps2401 rps24-1, rps24|40S ribosomal protein S24 |Schizosaccharomyces pombe|chr 1|||Manual	15.4604		0	0	15.67	2	2	8.96	1	1	14.18	2	2	61.94	19	42	56.72	13	26
102	SPAPB17E12.05	rpl3703 rpl37|60S ribosomal protein L37 |Schizosaccharomyces pombe|chr 1|||Manual	9.95405	11.24	1	2	19.1	2	6		0	0	22.47	2	3	58.43	6	83	59.55	9	79
103	SPAC1F8.07c	pyruvate decarboxylase |Schizosaccharomyces pombe|chr 1|||Manual	61.5081	1.76	1	1	1.76	1	1	1.76	1	1	3.52	2	2	57.75	37	101	47.36	31	85
104	SPCC1682.14	rpl1902 rpl19-2|60S ribosomal protein L19|Schizosaccharomyces pombe|chr 3|||Manual	22.7396	35.23	8	9	45.08	13	22	34.72	7	9	34.2	8	9	59.07	20	64	56.99	14	56
105	SPAC31G5.17c	rps1001 rps10-1|40S ribosomal protein S10 |Schizosaccharomyces pombe|chr 1|||Manual	16.2655		0	0		0	0	10.42	1	1	10.42	1	1	56.25	7	21	50	7	25
106	SPBC1734.11	mas5 DNAJ domain protein Mas5 |Schizosaccharomyces pombe|chr 2|||Manual	44.7925		0	0	2.21	1	1		0	0		0	0	60.93	47	147	49.39	37	107
107	SPBC4.07c	rpt2 mts2|19S proteasome regulatory subunit Rpt2|Schizosaccharomyces pombe|chr 2|||Manual	50.0288		0	0	3.79	1	1		0	0		0	0	56.7	29	63	58.26	31	78
108	SPBC19C2.07	fba1 fructose-bisphosphate aldolase Fba1|Schizosaccharomyces pombe|chr 2|||Manual	39.5449		0	0		0	0		0	0		0	0	60.34	24	60	56.98	19	46
109	SPBC16C6.07c	rpt1 19S proteasome regulatory subunit Rpt1 |Schizosaccharomyces pombe|chr 2|||Manual	48.9341		0	0		0	0		0	0		0	0	56.39	29	69	57.99	29	81
110	SPBC2G2.13c	dcd1 deoxycytidylate deaminase |Schizosaccharomyces pombe|chr 2|||Manual	35.951	60.25	21	79	33.85	8	10		0	0		0	0		0	0		0	0
111	SPAC22A12.15c	bip1 bip|ER heat shock protein BiP|Schizosaccharomyces pombe|chr 1|||Manual	73.1816	53.85	36	52	7.09	4	4	27.75	19	25	26.55	18	22	37.86	26	57	36.2	26	50
112	SPBC405.07	rpl3602 rpl36-2, rpl36|60S ribosomal protein L36|Schizosaccharomyces pombe|chr 2|||Manual	11.2515	34.34	4	6	49.49	6	16	24.24	3	3	31.31	4	6	51.52	11	40	51.52	9	40
113	SPBC649.02	rps1902 rps19-2, rps19|40S ribosomal protein S19 |Schizosaccharomyces pombe|chr 2|||Manual	16.0523		0	0		0	0		0	0		0	0	51.75	8	12	43.36	7	17
114	SPCC13B11.01	adh1 adh|alcohol dehydrogenase Adh1|Schizosaccharomyces pombe|chr 3|||Manual	37.372		0	0		0	0		0	0		0	0	59.43	28	81	55.71	27	77
115	SPBC56F2.02	rpl1901 rpl19-1|60S ribosomal protein L19|Schizosaccharomyces pombe|chr 2|||Manual	22.7096	29.02	7	8	38.34	11	18	28.5	6	8	32.64	7	8	58.03	19	56	53.37	14	41
116	SPBC1685.09	rps29 40S ribosomal protein S29 |Schizosaccharomyces pombe|chr 2|||Manual	6.65343		0	0	19.64	1	1		0	0	19.64	1	1	53.57	6	18	58.93	7	20
117	SPBC8D2.17	alpha-1,2-galactosyltransferase Schizosaccharomyces pombe|chr 2|||Manual	36.975		0	0		0	0		0	0		0	0	58.84	15	30	26.52	7	14
118	SPBC23G7.12c	rpt6 let1|19S proteasome regulatory subunit Rpt6 |Schizosaccharomyces pombe|chr 2|||Manual	45.041	3.47	1	1	3.47	1	1		0	0		0	0	55.09	23	46	55.09	24	60
119	SPAC23C4.12	hhp2 serine/threonine protein kinase Hhp2|Schizosaccharomyces pombe|chr 1|||Manual	45.8028	12	5	23	57.5	26	80	34.75	14	139	35	18	184	3.5	1	1		0	0
120	SPBC1815.01	eno101 eno1|enolase |Schizosaccharomyces pombe|chr 2|||Manual	47.4064	2.05	1	1		0	0	5.47	2	2	5.47	2	2	56.26	31	88	50.11	22	62
121	SPAC14C4.14	atp1 F1-ATPase alpha subunit|Schizosaccharomyces pombe|chr 1|||Manual	58.551		0	0		0	0		0	0		0	0	55.78	35	87	30.78	17	35
122	SPBC2D10.10c	fib1 fib|fibrillarin|Schizosaccharomyces pombe|chr 2|||Manual	32.0208		0	0	9.84	2	2		0	0		0	0	55.41	17	35	49.51	14	24
123	SPCC1795.11	sum3 ded1, slh3, moc2|translation initiation RNA helicase Sum3|Schizosaccharomyces pombe|chr 3|||Manual	69.7158	7.86	4	4	16.04	7	7		0	0		0	0	54.09	29	62	47.17	24	51
124	SPBC660.16	phosphogluconate dehydrogenase, decarboxylating|Schizosaccharomyces pombe|chr 2|||Manual	53.6453		0	0		0	0		0	0	2.85	1	1	53.25	25	78	54.27	25	66
125	SPAC1805.12c	uep1 ubi2|ribosomal-ubiquitin fusion protein Ubi2|Schizosaccharomyces pombe|chr 1|||Manual	14.5859		0	0	12.5	1	1	10.16	1	1		0	0	55.47	28	143	55.47	25	128
126	SPBC800.04c	rpl4301 rpl43-1, rpl43, rpl37a-1|60S ribosomal protein L37a |Schizosaccharomyces pombe|chr 2|||Manual	10.4155	12.77	3	3	29.79	3	5	29.79	3	3	12.77	3	3	50	9	26	42.55	7	22
127	SPBC29A10.04	psm1 smc1|mitotic cohesin complex subunit Psm1|Schizosaccharomyces pombe|chr 2|||Manual	140.436		0	0		0	0	8.22	8	8	21.25	22	25	48.05	57	94	43.49	53	78
128	SPBC1921.01c	rpl35b rpl37-1, rpl37|60S ribosomal protein L35a |Schizosaccharomyces pombe|chr 2|||Manual	12.1795		0	0	14.81	2	2		0	0	23.15	2	2	39.81	7	14	19.44	2	7
129	SPBC23G7.15c	rpp202 rpp2-2|60S acidic ribosomal protein P2B subunit|Schizosaccharomyces pombe|chr 2|||Manual	11.1134	42.73	2	2	22.73	2	2		0	0		0	0	11.82	1	1		0	0
130	SPCC613.06	rpl902 rpl9-2|60S ribosomal protein L9|Schizosaccharomyces pombe|chr 3|||Manual	21.3685		0	0	5.82	2	2		0	0	5.82	1	1	34.92	11	24	52.38	10	25
131	SPBC8D2.03c	hhf2 ams3, h4.2|histone H4 h4.2|Schizosaccharomyces pombe|chr 2|||Manual	11.4165		0	0	11.65	1	1	19.42	2	2	21.36	2	2	51.46	7	20	50.49	6	13
132	SPBC29A10.14	rec8 meiotic cohesin complex subunit Rec8|Schizosaccharomyces pombe|chr 2|||Manual	63.9712		0	0		0	0	4.28	2	2	12.83	6	6	53.3	29	54	43.67	25	49
133	SPBC83.02c	rpl4302 rpl43-2, rpl43, rpl37a-2|60S ribosomal protein L37a |Schizosaccharomyces pombe|chr 2|||Manual	10.3735	12.77	3	3	9.57	1	2	28.72	3	3	31.91	4	4	50	9	24	42.55	7	20
134	SPBC16H5.02	pfk1 6-phosphofructokinase |Schizosaccharomyces pombe|chr 2|||Manual	102.491		0	0	8.28	5	5		0	0	1.8	1	1	45.86	48	140	48.41	46	140
135	SPAC15E1.03	rpl42 rpl36a|60S ribosomal protein L36/L42|Schizosaccharomyces pombe|chr 1|||Manual	12.1977		0	0	16.04	2	2	7.55	1	1		0	0	44.34	8	22	39.62	6	17
136	SPBC21C3.13	rps1901 rps19-1|40S ribosomal protein S19 |Schizosaccharomyces pombe|chr 2|||Manual	16.1404		0	0		0	0		0	0		0	0	51.39	8	12	36.81	6	18
137	SPCC550.14	vgl1 vigilin |Schizosaccharomyces pombe|chr 3|||Manual	142.525	44.38	45	58	48.88	56	78		0	0		0	0		0	0	0.7	1	1
138	SPCC1020.06c	tal1 transaldolase |Schizosaccharomyces pombe|chr 3|||Manual	35.2165		0	0		0	0		0	0		0	0	50.62	14	26	42.24	12	20
139	SPBC839.13c	rpl1601 60S ribosomal protein L13/L16 |Schizosaccharomyces pombe|chr 2|||Manual	22.1563		0	0	11.17	2	5	4.57	1	1	8.12	2	2	50.25	19	67	48.22	15	51
140	SPAC23A1.11	rpl1602 rpl16-2|60S ribosomal protein L13/L16 |Schizosaccharomyces pombe|chr 1|||Manual	21.9912		0	0	14.72	3	6	4.57	1	1	8.12	2	2	50.25	15	63	48.22	13	50
141	SPAC664.11	ssc1 ssp1|mitochondrial heat shock protein Hsp70|Schizosaccharomyces pombe|chr 1|||Manual	72.9319	37.69	21	26	10.68	5	5	14.99	8	8	3.41	2	2	13.65	7	11	11.13	5	6
142	SPAC26F1.06	gpm1 monomeric 2,3-bisphosphoglycerate |Schizosaccharomyces pombe|chr 1|||Manual	23.7505		0	0		0	0		0	0		0	0	50.71	10	17	44.08	7	8
143	SPAC4H3.10c	pyk1 pyruvate kinase |Schizosaccharomyces pombe|chr 1|||Manual	55.4795	7.86	3	3	12.57	4	4		0	0		0	0	44.2	21	41	39.29	15	29
144	SPAC9E9.09c	aldehyde dehydrogenase |Schizosaccharomyces pombe|chr 1|||Manual	54.7336		0	0		0	0		0	0	2.78	1	1	46.32	24	49	38.37	18	40
145	SPAC1071.10c	pma1 P-type proton ATPase, P3-type Pma1|Schizosaccharomyces pombe|chr 1|||Manual	99.8204	15.02	8	9	12.19	6	6		0	0		0	0	48.64	73	231	40.91	52	180
146	SPBC1A4.08c	cct3 chaperonin-containing T-complex gamma subunit Cct3|Schizosaccharomyces pombe|chr 2|||Manual	58.4435	3.03	1	1	4.73	2	2		0	0		0	0	46.78	27	59	36.74	23	44
147	SPBP22H7.08	rps1002 rps10-2, rps10B|40S ribosomal protein S10 |Schizosaccharomyces pombe|chr 2|||Manual	16.4326		0	0	10.88	1	1		0	0		0	0	47.62	6	21	47.62	6	22
148	SPBC1685.10	rps27 40S ribosomal protein S27 |Schizosaccharomyces pombe|chr 2|||Manual	9.16557		0	0		0	0		0	0		0	0	48.19	9	42	48.19	7	24
149	SPBC1709.05	sks2 hsc1|heat shock protein, ribosome associated molecular chaperone Sks2|Schizosaccharomyces pombe|chr 2|||Manual	67.1639	13.05	6	6	23.82	11	14	2.77	1	1	5.06	2	2	37.85	30	70	27.41	21	51
150	SPAC17G6.13	slt1 sequence orphan Slt1|Schizosaccharomyces pombe|chr 1|||Manual	49.1072	2.31	1	1	12.24	4	4		0	0		0	0	24.48	9	14	30.25	11	16
151	SPAC1805.11c	rps2602 rps26-2|40S ribosomal protein S26 |Schizosaccharomyces pombe|chr 1|||Manual	13.8535		0	0	7.56	1	1		0	0	20.17	2	2	43.7	10	78	45.38	12	59
152	SPBC530.10c	anc1 mitochondrial adenine nucleotide carrier Anc1|Schizosaccharomyces pombe|chr 2|||Manual	34.9981		0	0		0	0		0	0		0	0	46.27	18	40	26.09	12	25
153	SPAC10F6.09c	psm3 smc3|mitotic cohesin complex subunit Psm3|Schizosaccharomyces pombe|chr 1|||Manual	136.766		0	0		0	0	5.53	5	5	21.36	19	19	40.79	50	93	37.02	39	70
154	SPBC83.08	rvb2 AAA family ATPase Rvb2|Schizosaccharomyces pombe|chr 2|||Manual	51.5295		0	0		0	0		0	0		0	0	32.9	13	17	42.58	17	32
155	SPCC417.08	tef3 translation elongation factor eEF3|Schizosaccharomyces pombe|chr 3|||Manual	115.729	2.67	2	2	13.47	11	11		0	0		0	0	37.54	43	95	34	34	58
156	SPCC736.15	pil1 eisosome protein Pil1|Schizosaccharomyces pombe|chr 3|||Manual	39.7807		0	0		0	0		0	0	2.85	1	1	45.3	19	45	29.06	10	23
157	SPBP8B7.16c	dbp2 ATP-dependent RNA helicase Dbp2|Schizosaccharomyces pombe|chr 2|||Manual	61.5101		0	0		0	0		0	0		0	0	29.27	16	31	45.09	25	53
158	SPBP19A11.03c	mts4 rpn1|19S proteasome regulatory subunit Mts4|Schizosaccharomyces pombe|chr 2|||Manual	97.9368		0	0	1.91	1	1		0	0		0	0	38.5	33	72	36.36	35	84
159	SPBC4F6.18c	arf1 ADP-ribosylation factor, Arf family Arf1|Schizosaccharomyces pombe|chr 2|||Manual	20.6056		0	0		0	0		0	0		0	0	41.67	6	13	32.22	6	11
160	SPAC4G9.16c	rpl901 rpl9-1|60S ribosomal protein L9|Schizosaccharomyces pombe|chr 1|||Manual	21.4994		0	0	17.37	4	4		0	0	5.79	1	1	33.68	11	30	42.63	11	32
161	SPAC3A12.14	cam1 calmodulin Cam1|Schizosaccharomyces pombe|chr 1|||Manual	16.895		0	0		0	0		0	0		0	0	34.67	6	11	42	8	13
162	SPBC651.06	mug166 csa1|sequence orphan|Schizosaccharomyces pombe|chr 2|||Manual	25.9	41.45	9	57		0	0	33.33	7	55	33.33	7	45		0	0		0	0
163	SPBC26H8.07c	nda3 ben1, alp12|tubulin beta Nda3|Schizosaccharomyces pombe|chr 2|||Manual	49.44		0	0		0	0		0	0		0	0	34.6	15	28	32.59	12	22
164	SPBC2G5.05	transketolase Schizosaccharomyces pombe|chr 2|||Manual	75.1347		0	0		0	0		0	0		0	0	37.96	23	55	27.59	17	39
165	SPAC513.01c	eft201 eft2-1, etf2, SPAPYUK71.04c|translation elongation factor 2 |Schizosaccharomyces pombe|chr 1|||Manual	93.1716		0	0	3.09	2	2		0	0		0	0	37.65	32	74	33.37	28	63
166	SPCC16C4.13c	rpl1201 rpl12-1, rpl12.1|60S ribosomal protein L12.1/L12A|Schizosaccharomyces pombe|chr 3|||Manual	17.6555	9.09	1	1	38.18	5	9	18.79	2	2	9.09	1	1	35.76	4	6	29.7	3	5
167	SPAC110.04c	pss1 ssp1, SPAP14E8.01c|heat shock protein Pss1|Schizosaccharomyces pombe|chr 1|||Manual	80.3255		0	0		0	0	1.53	1	1	1.53	1	1	35	23	36	24.86	16	22
168	SPAC926.08c	Brix domain protein Rpf2 |Schizosaccharomyces pombe|chr 1|||Manual	36.0491		0	0		0	0		0	0		0	0	33.75	8	13	19.24	4	6
169	SPCC1393.12	sequence orphan|Schizosaccharomyces pombe|chr 3|||Manual	12.0473	9.26	1	1		0	0		0	0		0	0	29.63	3	4	12.96	1	1
170	SPBC16A3.15c	nda2 tubulin alpha 1|Schizosaccharomyces pombe|chr 2|||Manual	51.1196		0	0		0	0		0	0		0	0	33.85	13	29	23.74	10	20
171	SPAC806.03c	rps2601 rps26-1, rps26|40S ribosomal protein S26 |Schizosaccharomyces pombe|chr 1|||Manual	13.8675		0	0		0	0		0	0	7.5	1	1	38.33	7	57	35.83	7	35
172	SPBC776.01	rpl29 60S ribosomal protein L29|Schizosaccharomyces pombe|chr 2|||Manual	7.19784		0	0		0	0		0	0		0	0	26.23	5	8	37.7	7	8
173	SPBC11C11.06c	sequence orphan|Schizosaccharomyces pombe|chr 2|||Manual	19.1147	6.18	1	1	6.18	1	1		0	0		0	0	37.64	7	26	35.96	6	18
174	SPAC4H3.01	DNAJ domain protein Caj1/Djp1 type |Schizosaccharomyces pombe|chr 1|||Manual	44.741		0	0		0	0		0	0	3.57	1	1	32.65	12	22	25	9	11
175	SPBC3E7.02c	hsp16 heat shock protein Hsp16|Schizosaccharomyces pombe|chr 2|||Manual	15.9582	30.77	3	4	30.77	3	4	8.39	1	1	16.08	3	3	20.98	2	2	20.98	2	2
176	SPAC24C9.12c	glycine hydroxymethyltransferase |Schizosaccharomyces pombe|chr 1|||Manual	51.8282		0	0		0	0		0	0		0	0	31.69	14	23	27.19	11	20
177	SPAC25G10.06	rps2801 rps28-1|40S ribosomal protein S28 |Schizosaccharomyces pombe|chr 1|||Manual	7.65924		0	0		0	0		0	0		0	0	36.76	2	5	36.76	2	2
178	SPBC337.05c	cct8 chaperonin-containing T-complex theta subunit Cct8|Schizosaccharomyces pombe|chr 2|||Manual	59.9182		0	0		0	0		0	0		0	0	31.5	17	33	29.12	14	25
179	SPAC8E11.02c	rad24 14-3-3 protein Rad24|Schizosaccharomyces pombe|chr 1|||Manual	30.0639		0	0	9.63	2	2		0	0	13.33	3	3	31.11	8	14	24.44	6	10
180	SPAC4A8.11c	fas2 lsd1|fatty acid synthase alpha subunit Lsd1|Schizosaccharomyces pombe|chr 1|||Manual	202.043	0.81	1	1	3.64	5	5		0	0		0	0	31.65	49	78	22.2	36	61
181	SPAC3G9.11c	pyruvate decarboxylase |Schizosaccharomyces pombe|chr 1|||Manual	62.6142		0	0		0	0		0	0		0	0	35.61	15	21	13.16	5	6
182	SPCC1322.04	fyu1 UTP-glucose-1-phosphate uridylyltransferase Fyu1|Schizosaccharomyces pombe|chr 3|||Manual	56.3944		0	0	2.37	1	1		0	0		0	0	27.67	11	17	21.15	9	14
183	SPBC2D10.14c	myo51 myosin type V|Schizosaccharomyces pombe|chr 2|||Manual	167.552		0	0		0	0		0	0		0	0	33.72	39	73	23.79	27	42
184	SPBC2G5.06c	hmt2 cad1|sulfide-quinone oxidoreductase|Schizosaccharomyces pombe|chr 2|||Manual	51.5424		0	0		0	0		0	0		0	0	32.46	13	26	26.14	9	16
185	SPCC622.09	htb1 histone H2B Htb1|Schizosaccharomyces pombe|chr 3|||Manual	13.8103	11.11	1	1	11.11	1	1	20.63	2	2		0	0	23.81	3	6	16.67	2	4
186	SPBC3F6.02c	3 beta-hydroxysteroid dehydrogenase/delta 5-->4-isomerase |Schizosaccharomyces pombe|chr 2|||Manual	38.2935		0	0		0	0		0	0		0	0	34.71	11	21	13.82	4	10
187	SPBC29A10.16c	cytochrome b5 |Schizosaccharomyces pombe|chr 2|||Manual	13.9011		0	0		0	0		0	0		0	0	34.68	2	2	12.1	1	2
188	SPBC1D7.04	mlo3 RNA binding protein Mlo3|Schizosaccharomyces pombe|chr 2|||Manual	21.7776	6.53	1	1	26.13	4	5	6.53	1	1	13.07	2	2	21.61	4	4	8.04	1	1
189	SPAC328.03	tps1 alpha,alpha-trehalose-phosphate synthase [UDP-forming]|Schizosaccharomyces pombe|chr 1|||Manual	58.4566		0	0		0	0		0	0		0	0	30.99	15	30	32.16	16	34
190	SPBC17G9.11c	pyr1 pyruvate carboxylase Pyr1|Schizosaccharomyces pombe|chr 2|||Manual	130.778		0	0		0	0		0	0		0	0	29.79	29	47	30.13	27	45
191	SPCC970.03	cytochrome b5 reductase |Schizosaccharomyces pombe|chr 3|||Manual	33.702		0	0		0	0		0	0		0	0	33.22	9	18	21.59	6	12
192	SPBC660.11	tcg1 mug187|single-stranded telomeric binding protein Tgc1|Schizosaccharomyces pombe|chr 2|||Manual	37.9802	3.44	1	1		0	0	6.3	2	2	20.06	3	3	20.92	5	6	2.87	1	2
193	SPAC24C9.15c	spn5 mde9, meu28|septin Spn5|Schizosaccharomyces pombe|chr 1|||Manual	53.0711		0	0		0	0		0	0		0	0	12.28	5	6	33.41	14	27
194	SPBP4H10.11c	lcf2 long-chain-fatty-acid-CoA ligase|Schizosaccharomyces pombe|chr 2|||Manual	75.743		0	0		0	0		0	0		0	0	27	17	30	30.62	18	34
195	SPAC17C9.09c	tim13 TIM22 inner membrane protein import complex subunit Tim13 |Schizosaccharomyces pombe|chr 1|||Manual	10.7352	14.74	1	1	32.63	2	2		0	0	14.74	1	1		0	0		0	0
196	SPBC31F10.06c	sar1 ADP-ribosylation factor Sar1|Schizosaccharomyces pombe|chr 2|||Manual	21.266		0	0		0	0		0	0		0	0	26.84	4	7	32.63	5	11
197	SPCC1620.08	succinate-CoA ligase beta subunit |Schizosaccharomyces pombe|chr 3|||Manual	47.2575		0	0		0	0		0	0		0	0	31.87	16	34	27.71	12	20
198	SPBC106.04	ada1 adenosine deaminase Ada1 |Schizosaccharomyces pombe|chr 2|||Manual	95.8269	11.67	7	9		0	0	26.59	22	34	19.49	18	23		0	0		0	0
199	SPBC354.14c	vac8 vacuolar protein Vac8 |Schizosaccharomyces pombe|chr 2|||Manual	60.1949		0	0		0	0		0	0		0	0	27.82	12	22	27.27	11	19
200	SPAC8C9.07	rRNA processing protein Fyv7 |Schizosaccharomyces pombe|chr 1|||Manual	17.2104		0	0		0	0		0	0		0	0	31.25	4	4	6.25	1	1
201	SPAPB8E5.02c	rpn502 rpn5, rpn5-b|19S proteasome regulatory subunit Rpn502|Schizosaccharomyces pombe|chr 1|||Manual	51.5859		0	0		0	0		0	0		0	0	27.54	13	24	30.93	14	25
202	SPBC8D2.19	mde3 serine/threonine protein kinase, meiotic Mde3|Schizosaccharomyces pombe|chr 2|||Manual	63.1838		0	0		0	0		0	0		0	0	30.77	18	36	18.78	10	27
203	SPBC12D12.03	cct1 chaperonin-containing T-complex alpha subunit Cct1|Schizosaccharomyces pombe|chr 2|||Manual	60.0096		0	0		0	0		0	0		0	0	28.6	13	18	25.54	12	17
204	SPBC29A10.02	spo5 mrb1, mug12, SPBC365.18|meiotic RNA-binding protein 1|Schizosaccharomyces pombe|chr 2|||Manual	62.9059		0	0		0	0	4.41	2	2	4.23	3	3	25.4	14	39	25.93	16	41
205	SPBC1105.11c	hht3 h3.3|histone H3 h3.3|Schizosaccharomyces pombe|chr 2|||Manual	15.3475		0	0		0	0		0	0		0	0	24.26	4	7	17.65	3	5
206	SPBC215.05	gpd1 glycerol-3-phosphate dehydrogenase Gpd1|Schizosaccharomyces pombe|chr 2|||Manual	41.9683		0	0		0	0		0	0		0	0	24.94	9	23	22.08	7	15
207	SPAC29A4.02c	translation elongation factor EF-1 gamma subunit|Schizosaccharomyces pombe|chr 1|||Manual	45.6724		0	0		0	0		0	0		0	0	30.07	12	29	19.07	8	17
208	SPCC24B10.21	tpi1 tpi|triosephosphate isomerase|Schizosaccharomyces pombe|chr 3|||Manual	27.21		0	0		0	0		0	0		0	0	29.32	6	12	25.3	5	7
209	SPBC16G5.11c	bag101 bag1-a, bag1|BAG family molecular chaperone regulator Bag101 |Schizosaccharomyces pombe|chr 2|||Manual	22.1918	23.59	4	4	23.08	4	4	5.13	1	1	5.13	1	1		0	0		0	0
210	SPBC8D2.18c	adenosylhomocysteinase Schizosaccharomyces pombe|chr 2|||Manual	47.3532		0	0		0	0		0	0		0	0	29.1	13	25	13.39	7	13
211	SPAC3A12.18	zwf1 SPAC9.01|glucose-6-phosphate 1-dehydrogenase |Schizosaccharomyces pombe|chr 1|||Manual	57.1682		0	0		0	0		0	0		0	0	28.6	11	21	19	7	12
212	SPAC1565.08	cdc48 SPAC6F12.01, dsc6|AAA family ATPase Cdc48|Schizosaccharomyces pombe|chr 1|||Manual	90.0687		0	0	1.23	1	1		0	0		0	0	26.87	23	34	17.3	13	24
213	SPBC14F5.11c	mug186 sorting nexin Snx41 |Schizosaccharomyces pombe|chr 2|||Manual	66.96		0	0	1.88	1	1		0	0		0	0	28.33	14	22	14.85	8	9
214	SPBC106.06	cct4 chaperonin-containing T-complex delta subunit Cct4|Schizosaccharomyces pombe|chr 2|||Manual	56.9326		0	0		0	0		0	0		0	0	25.43	11	26	21.82	8	13
215	SPAC688.11	end4 sla2|Huntingtin-interacting protein homolog|Schizosaccharomyces pombe|chr 1|||Manual	124.297	28.04	21	22	2.09	2	2		0	0		0	0		0	0		0	0
216	SPBC32F12.10	phosphoglucomutase Schizosaccharomyces pombe|chr 2|||Manual	60.5608		0	0		0	0		0	0		0	0	27.98	11	14	12.64	5	7
217	SPAC767.01c	vps1 SPAC9G1.14c|dynamin family protein Vps1|Schizosaccharomyces pombe|chr 1|||Manual	75.7438		0	0		0	0		0	0		0	0	23.01	14	30	24.19	13	26
218	SPCP1E11.08	ribosome biogenesis protein Nsa2 |Schizosaccharomyces pombe|chr 3|||Manual	29.687	2.69	1	1	16.15	3	3		0	0	6.54	2	2	18.46	4	6	10.77	2	3
219	SPAC926.09c	fas1 fatty acid synthase beta subunit Fas1|Schizosaccharomyces pombe|chr 1|||Manual	230.416	2.36	3	3	2.94	5	5		0	0		0	0	24.07	41	68	20.07	32	51
220	SPAC4D7.05	sum1 tif34|translation initiation factor eIF3i|Schizosaccharomyces pombe|chr 1|||Manual	36.7883		0	0		0	0		0	0		0	0	27.13	7	7	17.68	4	5
221	SPAC31G5.13	rpn11 pad1, sks1, bfr2, mts5|19S proteasome regulatory subunit Rpn11|Schizosaccharomyces pombe|chr 1|||Manual	34.5494		0	0		0	0		0	0		0	0	13.96	4	6	24.03	5	6
222	SPAPB8E5.09	rvb1 AAA family ATPase Rvb1|Schizosaccharomyces pombe|chr 1|||Manual	50.0211		0	0		0	0		0	0		0	0	14.47	6	9	26.54	11	19
223	SPBC1734.04	anp1 SPBC337.20|mannosyltransferase complex subunit, Anp family |Schizosaccharomyces pombe|chr 2|||Manual	48.96		0	0		0	0		0	0		0	0	20.23	9	14	18.14	6	10
224	SPAC56E4.04c	cut6 acetyl-CoA/biotin carboxylase|Schizosaccharomyces pombe|chr 1|||Manual	256.682		0	0		0	0		0	0		0	0	23.46	43	77	22.54	43	73
225	SPAC1635.01	mitochondrial outer membrane voltage-dependent anion-selective channel |Schizosaccharomyces pombe|chr 1|||Manual	29.6352		0	0	6.38	1	1		0	0		0	0	26.24	5	7	17.02	3	3
226	SPBC11G11.03	mrt4 mRNA turnover and ribosome assembly protein Mrt4 |Schizosaccharomyces pombe|chr 2|||Manual	26.6468		0	0		0	0		0	0		0	0	21.99	4	5	22.41	4	4
227	SPAC9E9.04	bcap family homolog |Schizosaccharomyces pombe|chr 1|||Manual	21.2245		0	0		0	0		0	0		0	0	26.06	4	5	4.26	1	2
228	SPAC1006.07	translation initiation factor eIF4A |Schizosaccharomyces pombe|chr 1|||Manual	44.4076	7.91	1	1		0	0		0	0		0	0	15.82	5	5	8.16	3	3
229	SPBC11B10.09	cdc2 swo2, cdk1, tws1|cyclin-dependent protein kinase Cdk1/Cdc2|Schizosaccharomyces pombe|chr 2|||Manual	34.3369		0	0		0	0		0	0		0	0	25.93	7	12	12.79	3	6
230	SPAC806.06c	nicotinamide mononucleotide |Schizosaccharomyces pombe|chr 1|||Manual	42.122		0	0		0	0	23.37	10	12	14.67	6	6		0	0		0	0
231	SPAC3C7.11c	cnx1 cal1|calnexin Cnx1|Schizosaccharomyces pombe|chr 1|||Manual	63.426		0	0		0	0		0	0		0	0	25.36	13	19	7.86	4	5
232	SPBC646.10c	U3 snoRNP protein Nop56 |Schizosaccharomyces pombe|chr 2|||Manual	55.354	2.21	1	1	2.21	1	1		0	0	2.21	1	1	25.15	12	24	14.29	7	12
233	SPBC14F5.05c	sam1 S-adenosylmethionine synthetase|Schizosaccharomyces pombe|chr 2|||Manual	41.8054		0	0	3.93	1	1		0	0		0	0	25.13	9	17	24.61	8	13
234	SPAC1610.03c	crp79 meu5|poly|Schizosaccharomyces pombe|chr 1|||Manual	79.0131		0	0		0	0		0	0		0	0	24.23	18	28	16.62	14	20
235	SPBC17D11.05	tif32 translation initiation factor eIF3a|Schizosaccharomyces pombe|chr 2|||Manual	107.005		0	0	6.87	5	6		0	0		0	0	18.35	17	23	11.91	9	11
236	SPAC9.09	met26 homocysteine methyltransferase Met26|Schizosaccharomyces pombe|chr 1|||Manual	85.2863		0	0		0	0		0	0		0	0	23.43	16	27	12.43	7	14
237	SPCC188.12	spn6 SPCC584.09|septin Spn6 |Schizosaccharomyces pombe|chr 3|||Manual	43.9836		0	0		0	0		0	0		0	0	12.37	4	4	24.74	8	10
238	SPCC757.15	sequence orphan|Schizosaccharomyces pombe|chr 3|||Manual	7.98519		0	0		0	0		0	0		0	0	24.64	1	1		0	0
239	SPAC57A7.10c	sec21 coatomer gamma subunit Sec21 |Schizosaccharomyces pombe|chr 1|||Manual	100.873		0	0		0	0		0	0		0	0	24.53	17	29	18.56	14	23
240	SPBC428.07	meu6 meiotic chromosome segregation protein Meu6|Schizosaccharomyces pombe|chr 2|||Manual	71.1211		0	0		0	0		0	0		0	0	18.74	10	17	21.35	9	16
241	SPBC17D11.07c	rpn2 19S proteasome regulatory subunit Rpn2 |Schizosaccharomyces pombe|chr 2|||Manual	107.209		0	0		0	0		0	0		0	0	18.55	18	27	21.97	21	36
242	SPAC23G3.06	U3 snoRNP protein Nop58 |Schizosaccharomyces pombe|chr 1|||Manual	55.7246		0	0	7.28	3	3		0	0		0	0	20.87	10	19	18.11	7	9
243	SPAC1006.04c	mcp3 mug7|sequence orphan|Schizosaccharomyces pombe|chr 1|||Manual	109.802		0	0		0	0		0	0		0	0	23.42	19	20	11.76	10	14
244	SPCC576.03c	tpx1 thioredoxin peroxidase Tpx1|Schizosaccharomyces pombe|chr 3|||Manual	21.1779		0	0		0	0		0	0		0	0	16.15	2	2	7.29	1	1
245	SPBP4H10.04	ppb1 calcium-dependent serine/threonine protein phosphatase calcineurin A, catalytic subunit Ppb1|Schizosaccharomyces pombe|chr 2|||Manual	63.6737	7.4	4	4	6.68	3	3	1.81	1	1		0	0	9.39	3	5	14.8	6	6
246	SPAC1F7.04	rho1 Rho family GTPase Rho1|Schizosaccharomyces pombe|chr 1|||Manual	22.5087		0	0		0	0		0	0		0	0	22.77	4	8	18.81	3	3
247	SPBC800.05c	atb2 tub1, alp2, ban5|tubulin alpha 2|Schizosaccharomyces pombe|chr 2|||Manual	50.5035		0	0		0	0		0	0		0	0	22.72	8	22	8.24	3	7
248	SPBC646.07c	enoyl reductase |Schizosaccharomyces pombe|chr 2|||Manual	34.6176		0	0		0	0		0	0		0	0	22.71	6	15	19.66	5	8
249	SPAC26A3.05	chc1 clathrin heavy chain Chc1 |Schizosaccharomyces pombe|chr 1|||Manual	189.898		0	0		0	0		0	0		0	0	12.36	19	24	20.29	27	45
250	SPCC1739.08c	short chain dehydrogenase |Schizosaccharomyces pombe|chr 3|||Manual	28.3586		0	0		0	0		0	0		0	0	22.61	5	8	13.03	3	4
251	SPBC19F5.05c	ppp1 SPBC25D12.01c|pescadillo-family BRCT domain protein |Schizosaccharomyces pombe|chr 2|||Manual	69.1464		0	0		0	0		0	0		0	0	18.12	9	11	14.33	6	6
252	SPBC1703.13c	mitochondrial inorganic phosphate transporter |Schizosaccharomyces pombe|chr 2|||Manual	33.8215		0	0		0	0		0	0		0	0	22.51	7	12	5.14	2	2
253	SPBC215.15	sec13 COPII-coated vesicle component Sec13|Schizosaccharomyces pombe|chr 2|||Manual	32.5479	18.86	3	3		0	0	13.8	3	3	10.44	2	2	3.37	1	1		0	0
254	SPAC1250.05	rpl3002 rpl30-2, rpl30|60S ribosomal protein L30 |Schizosaccharomyces pombe|chr 1|||Manual	12.2346		0	0	7.69	1	1		0	0		0	0		0	0	14.53	1	1
255	SPAC637.06	alpha-1,2-galactosyltransferase Schizosaccharomyces pombe|chr 1|||Manual	41.1006		0	0		0	0		0	0		0	0	20.17	8	17	19.02	7	11
256	SPAC23C4.08	rho3 Rho family GTPase Rho3|Schizosaccharomyces pombe|chr 1|||Manual	22.4873		0	0		0	0		0	0		0	0	21.46	4	4	11.22	2	2
257	SPBP18G5.03	toc1 Tor complex Tor2 interacting protein 1|Schizosaccharomyces pombe|chr 2|||Manual	48.7612		0	0		0	0	5.81	2	2	20.93	7	7		0	0		0	0
258	SPAPJ698.02c	rps002 rpsa-2, rps0-2, rps0|40S ribosomal protein S0B|Schizosaccharomyces pombe|chr 1|||Manual	31.401		0	0		0	0		0	0		0	0	20.91	5	10	12.54	3	7
259	SPCC126.08c	lectin family glycoprotein receptor |Schizosaccharomyces pombe|chr 3|||Manual	35.107		0	0		0	0		0	0		0	0	20.51	6	9	9.94	2	2
260	SPAC12G12.04	mcp60 hsp60|mitochondrial heat shock protein Hsp60/Mcp60|Schizosaccharomyces pombe|chr 1|||Manual	62.1288		0	0	8.59	4	4	2.06	1	1	2.06	1	1	14.78	6	8	7.56	3	5
261	SPBC25H2.02	trs1 ths1|cytoplasmic threonine-tRNA ligase Trs1 |Schizosaccharomyces pombe|chr 2|||Manual	80.0873		0	0		0	0		0	0		0	0	20.34	11	15	9.67	6	7
262	SPAC6F6.12	autophagy associated protein Atg24 |Schizosaccharomyces pombe|chr 1|||Manual	46.3478		0	0		0	0		0	0		0	0	16.96	6	8	8.73	3	4
263	SPBC16H5.06	rip1 ubiquinol-cytochrome-c reductase complex subunit 5|Schizosaccharomyces pombe|chr 2|||Manual	24.7245		0	0		0	0		0	0		0	0	17.11	3	4	19.74	4	6
264	SPAC140.02	gar2 nucleolar protein required for rRNA processing|Schizosaccharomyces pombe|chr 1|||Manual	52.9561	9.6	4	5	10.2	4	4		0	0	2.8	1	1	9.2	4	4	16.2	7	15
265	SPCC14G10.01	SPCC18B5.12 dephospho-CoA kinase |Schizosaccharomyces pombe|chr 3|||Manual	26.8114		0	0		0	0		0	0		0	0	19.92	4	9	19.92	4	6
266	SPBC646.11	cct6 chaperonin-containing T-complex zeta subunit Cct6|Schizosaccharomyces pombe|chr 2|||Manual	58.5116		0	0		0	0		0	0		0	0	18.13	9	22	15.33	7	18
267	SPAC23D3.02	rfc2 DNA replication factor C complex subunit Rfc2|Schizosaccharomyces pombe|chr 1|||Manual	37.8527		0	0		0	0		0	0		0	0	17.65	6	7	19.71	7	9
268	SPAC140.01	sdh2 succinate dehydrogenase |Schizosaccharomyces pombe|chr 1|||Manual	31.4047		0	0		0	0		0	0		0	0	19.64	4	5	3.64	1	1
269	SPAC25G10.08	translation initiation factor eIF3b |Schizosaccharomyces pombe|chr 1|||Manual	83.9826		0	0	1.79	1	1		0	0		0	0	19.59	12	14	9.66	5	7
270	SPBC1604.05	pgi1 glucose-6-phosphate isomerase |Schizosaccharomyces pombe|chr 2|||Manual	60.8458		0	0		0	0		0	0		0	0	17.09	8	15	14.36	6	11
271	SPCC1235.14	ght5 hexose transporter Ght5|Schizosaccharomyces pombe|chr 3|||Manual	60.2813	2.75	1	1		0	0		0	0		0	0	16.67	8	14	4.4	3	6
272	SPBC16A3.08c	Stm1 homolog |Schizosaccharomyces pombe|chr 2|||Manual	30.931		0	0		0	0		0	0		0	0	13.03	3	4	15.85	3	4
273	SPAC23C11.12	hcn1 anaphase-promoting complex subunit Hcn1|Schizosaccharomyces pombe|chr 1|||Manual	9.06863		0	0		0	0		0	0		0	0	18.75	1	1	18.75	1	1
274	SPAC26F1.03	pda1 pyruvate dehydrogenase e1 component alpha subunit Pda1 |Schizosaccharomyces pombe|chr 1|||Manual	45.1089		0	0		0	0		0	0		0	0	18.58	6	6	7.33	3	3
275	SPAC19D5.04	ptr1 HECT-type ubiquitin ligase E3 Ptr1|Schizosaccharomyces pombe|chr 1|||Manual	364.805	2.45	5	5	17.73	48	56		0	0	0.99	3	3	1.05	3	3	0.31	1	1
276	SPBC21C3.08c	car2 ornithine transaminase Car2|Schizosaccharomyces pombe|chr 2|||Manual	48.2167		0	0		0	0		0	0		0	0	18.49	6	9	10.27	4	5
277	SPBC1604.09c	exoribonuclease Rex4 |Schizosaccharomyces pombe|chr 2|||Manual	29.5835		0	0		0	0		0	0		0	0	18.46	3	3	8.08	1	1
278	SPAC6G9.11	syb1 SNAP receptor, synaptobrevin family|Schizosaccharomyces pombe|chr 1|||Manual	13.4601		0	0	10.74	1	1		0	0		0	0	7.44	1	3	7.44	1	6
279	SPCC1840.02c	bgs4 orb11, cwg1|1,3-beta-glucan synthase subunit Bgs4|Schizosaccharomyces pombe|chr 3|||Manual	225.043		0	0	15.19	23	29		0	0	4.3	7	7	0.41	1	1		0	0
280	SPCC1739.12	ppe1 esp1, ppx1|serine/threonine protein phosphatase Ppe1|Schizosaccharomyces pombe|chr 3|||Manual	35.2365		0	0	6.56	2	2	3.28	1	1	18.03	5	5	3.28	1	2		0	0
281	SPCC285.14	trs130 TRAPP complex subunit Trs130 |Schizosaccharomyces pombe|chr 3|||Manual	132.791		0	0		0	0		0	0		0	0	15.91	15	23	14.87	15	17
282	SPAC12B10.16c	mug157 conserved protein Mug157|Schizosaccharomyces pombe|chr 1|||Manual	57.1169		0	0		0	0		0	0		0	0	17.88	8	14	11	5	7
283	SPCC1620.06c	ribose-phosphate pyrophosphokinase |Schizosaccharomyces pombe|chr 3|||Manual	34.7573		0	0		0	0		0	0		0	0	17.76	4	4	4.36	1	1
284	SPAC23A1.14c	uncharacterised trans-sulfuration enzyme |Schizosaccharomyces pombe|chr 1|||Manual	43.2575		0	0		0	0		0	0		0	0	17.59	5	6	13.32	4	5
285	SPBC16H5.12c	SPNGAF91 conserved fungal protein|Schizosaccharomyces pombe|chr 2|||Manual	82.4695		0	0	1.22	1	1		0	0		0	0	13.98	6	8	6.65	4	4
286	SPAC32A11.04c	tif212 tif22, SPAC6B12.17c|translation initiation factor eIF2 beta subunit |Schizosaccharomyces pombe|chr 1|||Manual	35.9382		0	0		0	0		0	0		0	0	7.79	2	3	17.45	5	5
287	SPCP1E11.11	puf6 Puf family RNA-binding protein Puf6 |Schizosaccharomyces pombe|chr 3|||Manual	72.589		0	0	2.8	1	1		0	0		0	0	14.33	9	18	7.63	5	6
288	SPAC17H9.05	ebp2 rRNA processing protein Ebp2 |Schizosaccharomyces pombe|chr 1|||Manual	37.7959		0	0	4.2	1	1		0	0		0	0	12.91	3	3	4.5	1	1
289	SPBC119.01	rpn3 SPBPJ4664.07|19S proteasome regulatory subunit Rpn3|Schizosaccharomyces pombe|chr 2|||Manual	57.31		0	0		0	0		0	0		0	0	12.68	6	11	17.1	8	12
290	SPAC144.01	sequence orphan|Schizosaccharomyces pombe|chr 1|||Manual	13.6104		0	0		0	0		0	0		0	0	16.96	2	2		0	0
291	SPAC664.06	rlp7 rpl7|ribosomal protein L7-like Rlp7 involved in ribosome biogenesis |Schizosaccharomyces pombe|chr 1|||Manual	29.147		0	0		0	0		0	0		0	0	16.87	5	7	3.61	1	3
292	SPBP35G2.07	ilv1 acetolactate synthase catalytic subunit|Schizosaccharomyces pombe|chr 2|||Manual	73.1474		0	0		0	0		0	0		0	0	8.97	5	6	13.45	7	8
293	SPCPB16A4.05c	urease accessory protein UREG |Schizosaccharomyces pombe|chr 3|||Manual	31.3108		0	0		0	0		0	0		0	0	16.43	4	7	2.8	1	1
294	SPBC31F10.15c	atp15 F0-ATPase epsilon subunit |Schizosaccharomyces pombe|chr 2|||Manual	7.73583		0	0		0	0		0	0		0	0	16.42	1	1		0	0
295	SPAC4A8.04	isp6 prb1|vacuolar serine protease Isp6|Schizosaccharomyces pombe|chr 1|||Manual	49.336		0	0		0	0		0	0		0	0	10.49	3	3	8.14	3	3
296	SPAC19A8.04	erg5 C-22 sterol desaturase Erg5|Schizosaccharomyces pombe|chr 1|||Manual	62.2303		0	0		0	0		0	0		0	0	11.23	5	8	9.94	4	6
297	SPCC364.07	SPCC4G3.01 D-3 phosphoglycerate dehydrogenase |Schizosaccharomyces pombe|chr 3|||Manual	50.8513		0	0		0	0		0	0		0	0	16.09	7	8	6.01	2	3
298	SPCC4G3.13c	CUE domain protein Cue1/4 family involved in ER associated protein catabolism |Schizosaccharomyces pombe|chr 3|||Manual	23.5099		0	0		0	0		0	0		0	0	15.81	2	2		0	0
299	SPAC977.14c	aldo/keto reductase, unknown biological role|Schizosaccharomyces pombe|chr 1|||Manual	39.8894		0	0		0	0		0	0	3.13	1	1	12.54	4	7	12.54	4	4
300	SPBC646.05c	erg9 squalene synthase Erg9 |Schizosaccharomyces pombe|chr 2|||Manual	53.2873		0	0		0	0		0	0		0	0	15.65	6	7	4.78	1	1
301	SPBC1347.05c	DNAJ domain protein Scj1 |Schizosaccharomyces pombe|chr 2|||Manual	44.2591		0	0		0	0		0	0		0	0	15.58	6	10	5.28	2	3
302	SPAC2E1P5.03	DNAJ domain protein Erj5 |Schizosaccharomyces pombe|chr 1|||Manual	34.7656		0	0		0	0		0	0		0	0	15.51	5	7		0	0
303	SPAC4F10.10c	mnn9 mannosyltransferase complex subunit, Anp family Mnn9 |Schizosaccharomyces pombe|chr 1|||Manual	38.2727		0	0		0	0		0	0		0	0	15.43	4	6	11.57	3	3
304	SPCC4G3.14	mdj1 mitochondrial DNAJ domain protein Mdj1 |Schizosaccharomyces pombe|chr 3|||Manual	57.1531		0	0		0	0		0	0		0	0	15.34	6	7	4.36	2	2
305	SPBC800.06	brx1 ribosome biogenesis protein Brx1 |Schizosaccharomyces pombe|chr 2|||Manual	33.8786		0	0		0	0		0	0		0	0	15.25	4	8	6.1	1	1
306	SPBC15D4.08c	dubious Schizosaccharomyces pombe|chr 2|||Manual	15.7078	15.22	3	4		0	0		0	0		0	0		0	0		0	0
307	SPBC18E5.02c	SPBC29A3.20c serine palmitoyltransferase complex subunit |Schizosaccharomyces pombe|chr 2|||Manual	57.4329		0	0		0	0		0	0		0	0	15.13	7	8	5.3	2	2
308	SPBC12C2.11	SPBC21D10.02 glutamine-fructose-6-phosphate transaminase |Schizosaccharomyces pombe|chr 2|||Manual	77.2728		0	0		0	0		0	0		0	0	12.79	7	8	12.21	7	9
309	SPBC24C6.04	delta-1-pyrroline-5-carboxylate dehydrogenase |Schizosaccharomyces pombe|chr 2|||Manual	60.1808		0	0		0	0		0	0		0	0	13.14	6	8	13.5	6	8
310	SPBC18H10.02	lcf1 long-chain-fatty-acid-CoA ligase Lcf1|Schizosaccharomyces pombe|chr 2|||Manual	75.9172		0	0		0	0		0	0		0	0	14.94	9	13	9.02	5	6
311	SPBC32H8.11	mei4 dot4|meiotic forkhead transcription factor Mei4|Schizosaccharomyces pombe|chr 2|||Manual	57.649		0	0		0	0		0	0	2.51	1	1	14.7	7	10	5.03	2	3
312	SPAC644.15	rpp101 rpp1-1|60S acidic ribosomal protein Rpp1-1|Schizosaccharomyces pombe|chr 1|||Manual	11.1345	14.68	1	2	14.68	1	3		0	0		0	0		0	0	14.68	1	1
313	SPCP1E11.09c	rpp103 rpp1-3|60S acidic ribosomal protein Rpp1-3|Schizosaccharomyces pombe|chr 3|||Manual	11.2096		0	0	14.68	1	2		0	0		0	0		0	0		0	0
314	SPBC146.14c	sec26 SPBC337.01c|coatomer beta subunit |Schizosaccharomyces pombe|chr 2|||Manual	104.634		0	0		0	0		0	0		0	0	10.21	7	11	11.81	7	9
315	SPBC776.15c	kgd2 dihydrolipoamide S-succinyltransferase, e2 component of oxoglutarate dehydrogenase complex Kdg2 |Schizosaccharomyces pombe|chr 2|||Manual	48.9332		0	0		0	0	3.1	1	1	8.63	2	2	9.07	3	3	2.88	1	2
316	SPCP1E11.04c	pal1 membrane associated protein Pal1|Schizosaccharomyces pombe|chr 3|||Manual	46.6003		0	0	14.59	4	4		0	0		0	0		0	0		0	0
317	SPAC32A11.02c	conserved fungal protein|Schizosaccharomyces pombe|chr 1|||Manual	97.0192		0	0		0	0		0	0		0	0	13.63	10	11	3.41	3	3
318	SPBP23A10.08	alp5 arp4|actin-like protein Arp4|Schizosaccharomyces pombe|chr 2|||Manual	48.7419		0	0		0	0		0	0		0	0	11.78	5	6	9.93	4	5
319	SPBC18H10.03	tif35 translation initiation factor eIF3g|Schizosaccharomyces pombe|chr 2|||Manual	31.475		0	0	2.84	1	1		0	0		0	0	11.7	3	4	9.93	3	4
320	SPCC794.01c	glucose-6-phosphate 1-dehydrogenase |Schizosaccharomyces pombe|chr 3|||Manual	53.4764		0	0		0	0		0	0		0	0	9.89	4	5	6.74	3	3
321	SPAC1556.05c	cgr1 ribosome biogenesis CGR1 family |Schizosaccharomyces pombe|chr 1|||Manual	13.5044		0	0	7.21	1	1		0	0		0	0	7.21	1	1		0	0
322	SPBC13G1.14c	RNA-binding protein |Schizosaccharomyces pombe|chr 2|||Manual	28.3519		0	0	3.7	1	1		0	0	10.7	2	2		0	0		0	0
323	SPBC428.05c	arg12 argininosuccinate synthase |Schizosaccharomyces pombe|chr 2|||Manual	46.0553		0	0		0	0		0	0		0	0	14.39	6	13	12.44	5	7
324	SPAC22G7.06c	ura1 carbamoyl-phosphate synthase |Schizosaccharomyces pombe|chr 1|||Manual	248.152		0	0	2.58	4	4		0	0		0	0	11.32	21	26	7.26	14	16
325	SPAC22F3.13	tsc1 hamartin|Schizosaccharomyces pombe|chr 1|||Manual	103.371		0	0		0	0	4.89	4	4	10.9	10	10	0.78	1	3	0.78	1	3
326	SPBC83.14c	rfc5 DNA replication factor C complex subunit Rfc5 |Schizosaccharomyces pombe|chr 2|||Manual	40.3776		0	0		0	0		0	0		0	0	11.45	4	4	11.17	4	4
327	SPBC1685.13	fhn1 Fhn1 plasma membrane organization protein|Schizosaccharomyces pombe|chr 2|||Manual	20.2595		0	0		0	0		0	0		0	0	14.21	4	10	10.93	3	7
328	SPAC8E11.03c	dmc1 dmp1|RecA family ATPase Dmc1|Schizosaccharomyces pombe|chr 1|||Manual	36.3851		0	0		0	0		0	0		0	0	14.16	4	6	12.05	3	8
329	SPCC1682.01	qcr9 ubiquinol-cytochrome-c reductase complex subunit 9 |Schizosaccharomyces pombe|chr 3|||Manual	9.78181		0	0		0	0		0	0		0	0	14.12	1	1		0	0
330	SPCC663.01c	ekc1 SPCC777.16c|protein phosphatase regulatory subunit Ekc1 |Schizosaccharomyces pombe|chr 3|||Manual	94.9076		0	0	13.96	8	10		0	0	5.25	3	3		0	0		0	0
331	SPCC16A11.10c	oca8 cytochrome b5 |Schizosaccharomyces pombe|chr 3|||Manual	14.2432		0	0		0	0		0	0		0	0	13.95	1	1		0	0
332	SPAC3C7.14c	obr1 apt1, uhp1|ubiquitinated histone-like protein Uhp1|Schizosaccharomyces pombe|chr 1|||Manual	21.8849		0	0		0	0		0	0		0	0	8.42	1	1	5.45	1	1
333	SPAC23D3.11	ayr1 1-acyldihydroxyacetone phosphate reductase |Schizosaccharomyces pombe|chr 1|||Manual	32.7099		0	0		0	0		0	0		0	0	13.85	4	4		0	0
334	SPBC2F12.05c	sterol binding ankyrin repeat protein |Schizosaccharomyces pombe|chr 2|||Manual	148.384	8.24	5	5	2.98	1	1		0	0	0.69	1	1	7.79	6	7	3.82	2	2
335	SPAC17G6.09	sec62 ER protein translocation subcomplex subunit Sec62 |Schizosaccharomyces pombe|chr 1|||Manual	31.5651		0	0		0	0		0	0		0	0	13.55	4	5	2.93	1	1
336	SPAC29A4.04c	cbf5 pseudouridylate synthase Cbf5 |Schizosaccharomyces pombe|chr 1|||Manual	53.0769		0	0		0	0		0	0		0	0	13.5	5	5		0	0
337	SPAC17A2.02c	DUF887 family protein|Schizosaccharomyces pombe|chr 1|||Manual	33.0214		0	0		0	0		0	0		0	0	13.45	4	7	8.28	2	4
338	SPBC1289.03c	spi1 Ran GTPase Spi1|Schizosaccharomyces pombe|chr 2|||Manual	24.5396		0	0		0	0		0	0		0	0	13.43	3	8	13.43	3	6
339	SPAC29A4.20	elp3 kat9|elongator complex, histone acetyltransferase subunit Elp3 |Schizosaccharomyces pombe|chr 1|||Manual	61.8105	13.42	5	6		0	0		0	0		0	0		0	0		0	0
340	SPAC31G5.19	ATPase with bromodomain protein |Schizosaccharomyces pombe|chr 1|||Manual	135.266		0	0		0	0	7.65	6	6	11.34	12	12	0.76	1	1	0.76	1	2
341	SPAC1687.03c	rfc4 DNA replication factor C complex subunit Rfc4 |Schizosaccharomyces pombe|chr 1|||Manual	37.6306		0	0		0	0		0	0		0	0	13.16	4	5	13.16	4	6
342	SPCC1442.06	pre8 20S proteasome component alpha 2, Pre8 |Schizosaccharomyces pombe|chr 3|||Manual	26.3875		0	0		0	0		0	0		0	0	7.35	2	3	13.06	3	3
343	SPBC9B6.04c	tuf1 mitochondrial translation elongation factor EF-Tu Tuf1|Schizosaccharomyces pombe|chr 2|||Manual	48.2518		0	0		0	0		0	0		0	0	4.1	1	1	12.98	4	4
344	SPAC1F7.05	cdc22 ribonucleoside reductase large subunit Cdc22|Schizosaccharomyces pombe|chr 1|||Manual	91.9402		0	0		0	0		0	0		0	0	11.47	7	9	10.97	7	9
345	SPAC1D4.04	cct2 chaperonin-containing T-complex beta subunit Cct2|Schizosaccharomyces pombe|chr 1|||Manual	56.6415		0	0		0	0		0	0		0	0	12.9	5	5	6.26	2	2
346	SPBC2G5.01	DUF1682 family protein|Schizosaccharomyces pombe|chr 2|||Manual	43.0703		0	0		0	0		0	0		0	0	12.83	5	6	3.48	1	1
347	SPAC3G9.06	frs2 cytoplasmic phenylalanine-tRNA ligase alpha subunit Frs2 |Schizosaccharomyces pombe|chr 1|||Manual	56.2308		0	0		0	0		0	0		0	0	11.22	6	6	5.61	3	4
348	SPAC343.05	vma1 V-type ATPase V1 domain, subunit A|Schizosaccharomyces pombe|chr 1|||Manual	68.7626		0	0		0	0		0	0		0	0	10.99	6	6	3.23	2	2
349	SPBC28F2.07	sfr1 dds20, mug13|Swi five-dependent recombination repair protein Sfr1|Schizosaccharomyces pombe|chr 2|||Manual	33.6172		0	0		0	0	12.71	1	1	12.71	1	1		0	0		0	0
350	SPAC15F9.02	seh1 nucleoporin Seh1|Schizosaccharomyces pombe|chr 1|||Manual	38.5395		0	0		0	0	6.78	2	2	12.68	5	5	3.24	1	1	3.24	1	2
351	SPBC530.05	transcription factor |Schizosaccharomyces pombe|chr 2|||Manual	85.1441		0	0		0	0		0	0		0	0	11.29	8	17	11.55	7	12
352	SPBC32F12.04	gtb1 tug1|gamma-tubulin Gtb1|Schizosaccharomyces pombe|chr 2|||Manual	49.9344		0	0		0	0		0	0		0	0	10.54	4	6	5.38	2	3
353	SPAC589.06c	pho88 family protein |Schizosaccharomyces pombe|chr 1|||Manual	21.728		0	0		0	0		0	0		0	0	12.38	2	2		0	0
354	SPCC1620.07c	lunapark homolog|Schizosaccharomyces pombe|chr 3|||Manual	37.413		0	0		0	0		0	0		0	0	12.28	3	5	2.99	1	2
355	SPBC660.07	ntp1 alpha,alpha-trehalase Ntp1|Schizosaccharomyces pombe|chr 2|||Manual	84.5506		0	0		0	0		0	0		0	0	10.75	7	9	9.52	6	7
356	SPAC13G6.13	SPAC24B11.02 sequence orphan|Schizosaccharomyces pombe|chr 1|||Manual	14.0947		0	0		0	0	12.17	1	1		0	0		0	0		0	0
357	SPBC31A8.01c	rtn1 cwl1, SPBC651.13c|reticulon-like protein Rtn1|Schizosaccharomyces pombe|chr 2|||Manual	33.6381		0	0		0	0		0	0		0	0	12.01	6	13	4.55	3	8
358	SPAC222.12c	atp2 F1-ATPase beta subunit Atp2|Schizosaccharomyces pombe|chr 1|||Manual	56.8407		0	0		0	0		0	0		0	0	10.1	3	3	1.9	1	1
359	SPCC584.04	sup35 erf3|translation release factor class II eRF3|Schizosaccharomyces pombe|chr 3|||Manual	72.511		0	0		0	0		0	0		0	0	8.16	4	5	11.93	6	8
360	SPAC6G9.01c	conserved protein|Schizosaccharomyces pombe|chr 1|||Manual	10.3359		0	0		0	0		0	0		0	0		0	0	11.58	1	2
361	SPAC24H6.04	hxk1 hexokinase 1|Schizosaccharomyces pombe|chr 1|||Manual	53.564		0	0		0	0		0	0		0	0	6.82	2	2	4.75	1	1
362	SPBC839.09c	mrp21 mitochondrial ribosomal protein subunit Mrp21 |Schizosaccharomyces pombe|chr 2|||Manual	14.3076		0	0		0	0		0	0		0	0	11.57	1	1		0	0
363	SPBC14C8.05c	meu17 glucan-alpha-1,4-glucosidase|Schizosaccharomyces pombe|chr 2|||Manual	51.131		0	0		0	0		0	0		0	0	11.56	4	7	8.89	3	6
364	SPBC106.03	DUF1776 family protein|Schizosaccharomyces pombe|chr 2|||Manual	39.981		0	0		0	0		0	0		0	0	11.48	5	7	4.48	1	2
365	SPAC1039.02	phosphoprotein phosphatase |Schizosaccharomyces pombe|chr 1|||Manual	68.0233		0	0		0	0		0	0		0	0	10.82	5	7	9.32	5	7
366	SPAC8C9.04	sequence orphan|Schizosaccharomyces pombe|chr 1|||Manual	66.9963		0	0		0	0		0	0		0	0	8.5	4	6	10.36	4	6
367	SPAC1F7.02c	has1 ATP-dependent RNA helicase Has1 |Schizosaccharomyces pombe|chr 1|||Manual	65.2211		0	0	1.73	1	1		0	0		0	0	9.69	5	7	6.23	3	3
368	SPBC9B6.06	mrpl10 mitochondrial ribosomal protein subunit L15 |Schizosaccharomyces pombe|chr 2|||Manual	28.145		0	0		0	0		0	0		0	0	11.42	2	2		0	0
369	SPBC56F2.12	ilv5 acetohydroxyacid reductoisomerase |Schizosaccharomyces pombe|chr 2|||Manual	45.1602		0	0		0	0		0	0		0	0	11.39	3	3		0	0
370	SPBC651.01c	nog1 SPBC725.18c|GTP binding protein Nog1 |Schizosaccharomyces pombe|chr 2|||Manual	72.7541		0	0		0	0		0	0		0	0	9.81	6	9	8.26	5	5
371	SPBC685.06	rps001 rps0-1, rpsa-1, rps0|40S ribosomal protein S0A |Schizosaccharomyces pombe|chr 2|||Manual	31.7402		0	0		0	0		0	0		0	0	8.56	2	6	7.19	2	5
372	SPBC32H8.06	mug93 TPR repeat protein, meiotically spliced|Schizosaccharomyces pombe|chr 2|||Manual	44.7065		0	0		0	0		0	0		0	0	11.23	4	7	8.62	3	3
373	SPBC30D10.13c	pdb1 pyruvate dehydrogenase e1 component beta subunit Pdb1|Schizosaccharomyces pombe|chr 2|||Manual	39.5984		0	0		0	0		0	0		0	0	11.2	3	5	7.1	2	4
374	SPAC6B12.15	cpc2 rkp1|RACK1 ortholog Cpc2|Schizosaccharomyces pombe|chr 1|||Manual	34.8292		0	0		0	0		0	0		0	0	11.15	3	5	7.01	2	3
375	SPBC1711.08	chaperone activator Aha1 |Schizosaccharomyces pombe|chr 2|||Manual	37.3966	4.46	1	1	11.01	2	2		0	0		0	0	3.27	1	2	3.27	1	1
376	SPAC26A3.08	smb1 smb|Sm snRNP core protein Smb1|Schizosaccharomyces pombe|chr 1|||Manual	15.4661		0	0		0	0		0	0		0	0	10.88	1	1		0	0
377	SPBC409.20c	psh3 ER chaperone SHR3 homologue Psh3|Schizosaccharomyces pombe|chr 2|||Manual	24.0445		0	0		0	0		0	0		0	0	10.7	1	1		0	0
378	SPAC7D4.07c	trx1 cytosolic thioredoxin Trx1|Schizosaccharomyces pombe|chr 1|||Manual	11.2897		0	0		0	0		0	0		0	0	10.68	1	1		0	0
379	SPBC26H8.08c	grn1 GTPase Grn1|Schizosaccharomyces pombe|chr 2|||Manual	52.4023		0	0	7.45	3	3		0	0		0	0	8.51	3	4	2.13	1	1
380	SPAC9E9.11	plr1 plr|pyridoxal reductase Plr1|Schizosaccharomyces pombe|chr 1|||Manual	36.7911		0	0		0	0		0	0		0	0	10.51	3	4	3.9	1	1
381	SPAPJ691.03	mitochondrial conserved eukaryotic protein|Schizosaccharomyces pombe|chr 1|||Manual	9.30271		0	0		0	0		0	0		0	0	10.47	1	2		0	0
382	SPBC17A3.05c	DNAJ/DUF1977 DNAJB12 homolog |Schizosaccharomyces pombe|chr 2|||Manual	46.3703		0	0		0	0		0	0		0	0	10.42	4	4	1.74	1	1
383	SPCC18.12c	utp23 rRNA processing protein Utp23 |Schizosaccharomyces pombe|chr 3|||Manual	29.6198		0	0		0	0		0	0		0	0	10.38	2	3	5.38	1	1
384	SPAC6C3.04	cit1 citrate synthase Cit1|Schizosaccharomyces pombe|chr 1|||Manual	54.1269		0	0		0	0		0	0		0	0	10.35	4	5		0	0
385	SPBC1683.10c	pcl1 ferrous iron transporter Pcl1|Schizosaccharomyces pombe|chr 2|||Manual	25.6086		0	0		0	0		0	0		0	0	10.33	2	4		0	0
386	SPBC337.09	erg28 Erg28 protein |Schizosaccharomyces pombe|chr 2|||Manual	15.2419		0	0		0	0		0	0		0	0	10.29	1	1		0	0
387	SPCC1682.08c	RNA-binding protein Mcp2|Schizosaccharomyces pombe|chr 3|||Manual	78.5925		0	0		0	0		0	0		0	0	10.24	7	9	6.4	5	8
388	SPAC22F8.06	pam1 20S proteasome component beta 6|Schizosaccharomyces pombe|chr 1|||Manual	25.0667		0	0		0	0		0	0		0	0	10.22	2	2	5.33	1	1
389	SPAC8C9.16c	mug63 TLDc domain protein 1|Schizosaccharomyces pombe|chr 1|||Manual	21.4406		0	0		0	0		0	0		0	0	10.11	1	1	10.11	1	1
390	SPAC12G12.01c	SPAC630.02 ubiquitin-protein ligase E3|Schizosaccharomyces pombe|chr 1|||Manual	101.884		0	0		0	0	8.95	7	7	4.42	4	4		0	0		0	0
391	SPBC947.15c	mitochondrial NADH dehydrogenase |Schizosaccharomyces pombe|chr 2|||Manual	60.742		0	0		0	0		0	0		0	0	9.98	6	9	1.81	1	1
392	SPAC821.06	spn2 septin Spn2|Schizosaccharomyces pombe|chr 1|||Manual	38.1056		0	0		0	0		0	0		0	0	9.97	3	3	3.93	1	2
393	SPAC1486.05	nup189 nup98, nup96, nup189N, nup189C|nucleoporin Nup98 and Nup96|Schizosaccharomyces pombe|chr 1|||Manual	189.46	7.87	10	12		0	0	2.02	3	3		0	0		0	0		0	0
394	SPAC4A8.16c	tif33 SPAC823.01c|translation initiation factor eIF3c|Schizosaccharomyces pombe|chr 1|||Manual	104.303		0	0	1.09	1	1		0	0		0	0	8.61	9	11	4.9	4	5
395	SPBC13G1.01c	nam9 mitochondrial ribosomal protein subunit S4 |Schizosaccharomyces pombe|chr 2|||Manual	37.6416		0	0		0	0		0	0		0	0	9.79	3	3	5.81	2	2
396	SPBC1604.21c	ptr3 uba1, SPBC211.09|ubiquitin activating enzyme E1|Schizosaccharomyces pombe|chr 2|||Manual	112.877		0	0		0	0		0	0		0	0	9.78	8	10	3.56	3	3
397	SPBC15D4.15	pho2 4-nitrophenylphosphatase|Schizosaccharomyces pombe|chr 2|||Manual	32.7728		0	0		0	0		0	0		0	0	9.73	3	4		0	0
398	SPCC11E10.07c	translation initiation factor eIF2B alpha subunit |Schizosaccharomyces pombe|chr 3|||Manual	37.7494		0	0		0	0		0	0		0	0	9.68	3	5	6.16	2	2
399	SPCC1450.06c	grx3 monothiol glutaredoxin Grx3|Schizosaccharomyces pombe|chr 3|||Manual	18.3026		0	0		0	0		0	0		0	0	9.64	1	1		0	0
400	SPAC3A11.07	NADH dehydrogenase |Schizosaccharomyces pombe|chr 1|||Manual	61.636		0	0		0	0		0	0		0	0	9.62	4	5		0	0
401	SPCC24B10.17	emp24 COPII-coated vesicle component Emp24 |Schizosaccharomyces pombe|chr 3|||Manual	23.1236		0	0		0	0		0	0		0	0	9.55	2	2	5.53	1	1
402	SPBC2F12.14c	gua1 IMP dehydrogenase Gua1 |Schizosaccharomyces pombe|chr 2|||Manual	56.9904		0	0		0	0		0	0		0	0	9.54	4	4	4.58	2	2
403	SPAC22F8.05	alpha,alpha-trehalose-phosphate synthase |Schizosaccharomyces pombe|chr 1|||Manual	100.598		0	0		0	0		0	0		0	0	9.09	7	9	7.52	6	8
404	SPBC215.06c	human LYHRT homolog|Schizosaccharomyces pombe|chr 2|||Manual	20.5194		0	0		0	0		0	0		0	0	9.44	1	1		0	0
405	SPAC1556.01c	rad50 SPAP4C9.01c|DNA repair protein Rad50|Schizosaccharomyces pombe|chr 1|||Manual	148.936		0	0		0	0		0	0		0	0	7.08	8	8	3.35	3	3
406	SPAC56E4.05	mug69 ENV10 family protein |Schizosaccharomyces pombe|chr 1|||Manual	22.0899		0	0		0	0		0	0		0	0	9.38	2	2	9.38	2	2
407	SPAC1B3.09c	Noc2p-Noc3p complex subunit Noc2 family |Schizosaccharomyces pombe|chr 1|||Manual	60.7486		0	0		0	0		0	0		0	0	9.28	4	4	2.65	1	1
408	SPAC644.17c	mrpl9 mitochondrial ribosomal protein subunit L9 |Schizosaccharomyces pombe|chr 1|||Manual	28.5491		0	0	5.02	1	1		0	0		0	0	9.27	2	2	4.25	1	1
409	SPAC11E3.10	VanZ-like family protein|Schizosaccharomyces pombe|chr 1|||Manual	18.4688		0	0		0	0		0	0		0	0	9.26	1	2	9.26	1	1
410	SPAC3F10.03	grs1 mitochondrial and cytoplasmic glycine-tRNA ligase Grs1 |Schizosaccharomyces pombe|chr 1|||Manual	73.9585		0	0		0	0		0	0	1.53	1	1	5.21	3	4	6.9	4	6
411	SPAC17C9.03	tif471 translation initiation factor eIF4G|Schizosaccharomyces pombe|chr 1|||Manual	153.942	2.49	2	2	2.14	2	2		0	0	1.35	1	1	6.99	6	8	2.28	2	2
412	SPAC6B12.12	tom70 mitochondrial TOM complex subunit Tom70 |Schizosaccharomyces pombe|chr 1|||Manual	69.4732		0	0		0	0		0	0		0	0	9.12	4	4	1.44	1	1
413	SPCP1E11.06	apl4 AP-1 adaptor complex gamma subunit Apl4|Schizosaccharomyces pombe|chr 3|||Manual	95.9821		0	0		0	0		0	0		0	0	8.9	7	8	5.32	4	6
414	SPAC1F5.10	ATP-dependent RNA helicase |Schizosaccharomyces pombe|chr 1|||Manual	44.6777		0	0		0	0		0	0		0	0	7.87	2	4	4.06	2	4
415	SPBP4H10.15	aconitate hydratase/mitochondrial ribosomal protein subunit L49, fusion protein |Schizosaccharomyces pombe|chr 2|||Manual	99.8381		0	0	0.98	1	1		0	0		0	0	5.45	4	4	7.3	5	5
416	SPBP23A10.16	sdh4 tim18|TIM22 inner membrane protein import complex anchor subunit Tim18|Schizosaccharomyces pombe|chr 2|||Manual	17.7324		0	0		0	0		0	0		0	0	8.81	1	1		0	0
417	SPCC188.07	ccq1 telomere maintenance protein Ccq1|Schizosaccharomyces pombe|chr 3|||Manual	83.2496		0	0		0	0	1.36	1	1	8.71	5	5		0	0		0	0
418	SPAC1B2.03c	GNS1/SUR4 family protein |Schizosaccharomyces pombe|chr 1|||Manual	38.312		0	0		0	0		0	0		0	0	8.68	1	1		0	0
419	SPAC17C9.01c	nuc2 apc3, SPAC1851.01|anaphase-promoting complex subunit Apc3|Schizosaccharomyces pombe|chr 1|||Manual	76.1236		0	0		0	0		0	0	1.35	1	1	5.86	3	4	7.22	4	6
420	SPAC4F8.07c	hxk2 hexokinase 2|Schizosaccharomyces pombe|chr 1|||Manual	50.8878		0	0		0	0		0	0		0	0	8.57	3	4	2.42	1	1
421	SPBC17G9.09	tif213 translation initiation factor eIF2 gamma subunit |Schizosaccharomyces pombe|chr 2|||Manual	48.7499		0	0		0	0		0	0		0	0	4.71	2	2	5.83	2	2
422	SPAC1556.06.1	meu1-1 meu1, SPAC1556.06|sequence orphan|Schizosaccharomyces pombe|chr 1|||Manual	90.7487		0	0		0	0		0	0		0	0	8.51	5	6	3.35	2	2
423	SPCC576.09	rps20 40S ribosomal protein S20 |Schizosaccharomyces pombe|chr 3|||Manual	13.5354		0	0		0	0		0	0		0	0	8.47	1	3	8.47	1	5
424	SPAC4A8.13c	pts1 20S proteasome component beta 5|Schizosaccharomyces pombe|chr 1|||Manual	29.968		0	0		0	0		0	0		0	0	8.46	2	4	8.46	2	2
425	SPAC26F1.07	glucose 1-dehydrogenase |Schizosaccharomyces pombe|chr 1|||Manual	36.1698		0	0		0	0		0	0		0	0	8.41	3	4	5.3	2	2
426	SPAC821.05	translation initiation factor eIF3h |Schizosaccharomyces pombe|chr 1|||Manual	39.756		0	0		0	0		0	0		0	0	8.4	2	2	8.4	2	2
427	SPAC30.01c	sec72 sec7b|Sec7 domain protein, ARF GEF Sec72|Schizosaccharomyces pombe|chr 1|||Manual	206.669		0	0		0	0		0	0		0	0	7.68	13	16	6.92	11	14
428	SPAC26H5.04	vacuolar import and degradation protein Vid28 |Schizosaccharomyces pombe|chr 1|||Manual	90.3501		0	0		0	0		0	0		0	0	8.37	5	6	5.58	3	4
429	SPBC1A4.02c	leu1 SPBC1E8.07c|3-isopropylmalate dehydrogenase Leu1|Schizosaccharomyces pombe|chr 2|||Manual	39.7079		0	0		0	0		0	0		0	0	8.36	3	3	3.5	1	1
430	SPBC582.07c	rpn7 19S proteasome regulatory subunit Rpn7|Schizosaccharomyces pombe|chr 2|||Manual	46.6506		0	0		0	0		0	0		0	0	4.16	2	3	6.6	2	3
431	SPAC6G9.06c	pcp1 pericentrin Pcp1|Schizosaccharomyces pombe|chr 1|||Manual	140.678		0	0		0	0		0	0		0	0	8.28	8	8	3.56	3	3
432	SPBC216.02	mcp5 num1, mug21|cortical anchoring factor for dynein Mcp5/Num1|Schizosaccharomyces pombe|chr 2|||Manual	111.304		0	0		0	0		0	0		0	0	8.26	7	8	2.69	2	2
433	SPBC543.04	Npr2/3 complex subunit Npr3 |Schizosaccharomyces pombe|chr 2|||Manual	66.8266		0	0		0	0	4.96	1	1	8.21	2	2		0	0		0	0
434	SPAC1952.16	rga9 RhoGAP, GTPase activator towards Rho/Rac/Cdc42-like small GTPases |Schizosaccharomyces pombe|chr 1|||Manual	76.8196		0	0		0	0		0	0		0	0	6.57	3	4	5.07	3	4
435	SPCC1919.10c	myo52 myosin type V|Schizosaccharomyces pombe|chr 3|||Manual	175.046		0	0		0	0		0	0		0	0	8.05	12	13		0	0
436	SPBC28F2.03	ppi1 cyp2|cyclophilin family peptidyl-prolyl cis-trans isomerase Cyp2|Schizosaccharomyces pombe|chr 2|||Manual	17.3907		0	0		0	0		0	0		0	0	8.02	1	1		0	0
437	SPAC1527.03	RNA-binding protein |Schizosaccharomyces pombe|chr 1|||Manual	53.2004		0	0		0	0		0	0		0	0	5.26	2	3	6.32	2	2
438	SPBP8B7.05c	carbonic anhydrase |Schizosaccharomyces pombe|chr 2|||Manual	36.9865		0	0		0	0		0	0		0	0	7.93	2	2	5.49	1	2
439	SPBC365.14c	uge1 UDP-glucose 4-epimerase Uge1|Schizosaccharomyces pombe|chr 2|||Manual	39.209		0	0		0	0		0	0		0	0	7.89	2	2		0	0
440	SPBC14F5.13c	vacuolar membrane alkaline phosphatase |Schizosaccharomyces pombe|chr 2|||Manual	58.6296		0	0		0	0		0	0		0	0	7.89	4	6	4.32	2	2
441	SPAC22H12.02	tfg3 taf14|transcription factor TFIIF complex subunit Tfg3|Schizosaccharomyces pombe|chr 1|||Manual	27.621		0	0		0	0		0	0	7.88	1	1		0	0		0	0
442	SPCC794.07	lat1 dihydrolipoamide S-acetyltransferase E2, Lat1 |Schizosaccharomyces pombe|chr 3|||Manual	52.0279		0	0		0	0		0	0		0	0	7.87	4	6	6	3	4
443	SPBP8B7.11	nxt3 glp1|ubiquitin protease cofactor Glp1 |Schizosaccharomyces pombe|chr 2|||Manual	47.9429		0	0	7.83	2	2		0	0		0	0		0	0		0	0
444	SPBC29A3.18	cyt1 cytochrome c1 Cyt1 |Schizosaccharomyces pombe|chr 2|||Manual	34.3183		0	0		0	0		0	0		0	0	7.82	2	3		0	0
445	SPAC30C2.04	cofactor for methionyl-and glutamyl-tRNA synthetases |Schizosaccharomyces pombe|chr 1|||Manual	50.5743		0	0		0	0		0	0		0	0	4	1	1	3.78	1	1
446	SPBC14C8.19	tam10 sequence orphan|Schizosaccharomyces pombe|chr 2|||Manual	19.099		0	0		0	0		0	0		0	0	7.74	1	1		0	0
447	SPAC31A2.04c	20S proteasome component beta 4 |Schizosaccharomyces pombe|chr 1|||Manual	21.9532		0	0		0	0		0	0		0	0	7.73	1	1		0	0
448	SPCC16C4.15	rml2 mitochondrial ribosomal protein subunit L2 |Schizosaccharomyces pombe|chr 3|||Manual	40.2216		0	0		0	0		0	0		0	0	7.73	2	4	7.73	2	2
449	SPBC428.17c	wpl1 Wings apart-like homolog Wpl1|Schizosaccharomyces pombe|chr 2|||Manual	67.5278		0	0		0	0		0	0		0	0	5.48	2	2	2.16	1	1
450	SPAC31A2.05c	mis4 adherin, cohesin loading factor Mis4|Schizosaccharomyces pombe|chr 1|||Manual	180.61		0	0		0	0		0	0		0	0	6.81	9	12	4.35	6	7
451	SPCC1672.12c	get4 ER membrane insertion protein Get4 |Schizosaccharomyces pombe|chr 3|||Manual	34.3305		0	0		0	0		0	0		0	0	7.59	2	3		0	0
452	SPBC19C2.12	mrpl51 mitochondrial ribosomal protein subunit L51 |Schizosaccharomyces pombe|chr 2|||Manual	16.5446		0	0		0	0		0	0		0	0	7.59	1	1	7.59	1	2
453	SPAC3A11.10c	dipeptidyl peptidase |Schizosaccharomyces pombe|chr 1|||Manual	46.0186		0	0		0	0		0	0		0	0	7.58	3	4	4.89	2	2
454	SPCC594.02c	conserved fungal protein|Schizosaccharomyces pombe|chr 3|||Manual	54.8327		0	0		0	0		0	0		0	0	7.57	3	3	3.07	1	1
455	SPAC17G8.10c	dma1 mitotic spindle checkpoint protein Dma1|Schizosaccharomyces pombe|chr 1|||Manual	30.5779		0	0		0	0		0	0		0	0		0	0	7.49	1	1
456	SPCC417.07c	mto1 mbo1, mod20|MT organizer Mto1|Schizosaccharomyces pombe|chr 3|||Manual	128.391		0	0		0	0		0	0	7.44	7	7		0	0		0	0
457	SPBP8B7.20c	RNA methyltransferase Nop2 |Schizosaccharomyces pombe|chr 2|||Manual	68.8926		0	0		0	0		0	0		0	0	7.4	4	5	4.28	2	2
458	SPAC1B3.03c	wis2 cyp5|cyclophilin family peptidyl-prolyl cis-trans isomerase Wis2|Schizosaccharomyces pombe|chr 1|||Manual	40.1364		0	0		0	0		0	0		0	0	7.3	2	3		0	0
459	SPAC22E12.13c	rlp24 ribosomal L24-like protein involved in ribosome biogenesis Rlp24 |Schizosaccharomyces pombe|chr 1|||Manual	22.2655		0	0	7.29	1	1		0	0		0	0		0	0		0	0
460	SPBPJ4664.04	coatomer alpha subunit |Schizosaccharomyces pombe|chr 2|||Manual	136.283		0	0		0	0		0	0		0	0	7.29	8	11	5.72	6	8
461	SPBC1778.04	spo6 Spo4-Spo6 kinase complex regulatory subunit Spo6|Schizosaccharomyces pombe|chr 2|||Manual	54.7148		0	0		0	0		0	0		0	0	5.49	2	2	1.69	1	1
462	SPBC1539.07c	glutathione-dependent formaldehyde dehydrogenase |Schizosaccharomyces pombe|chr 2|||Manual	40.4182		0	0		0	0		0	0		0	0	7.14	2	2		0	0
463	SPAC6B12.05c	ies2 Ino80 complex subunit Ies2|Schizosaccharomyces pombe|chr 1|||Manual	33.5155		0	0		0	0		0	0		0	0	7.12	2	4		0	0
464	SPCC23B6.01c	oxysterol binding protein |Schizosaccharomyces pombe|chr 3|||Manual	54.6137		0	0		0	0		0	0		0	0	7.1	3	4	7.1	3	3
465	SPBC1734.14c	suc1 cyclin-dependent protein kinase regulatory subunit Suc1|Schizosaccharomyces pombe|chr 2|||Manual	13.4377		0	0		0	0		0	0	7.08	1	1		0	0		0	0
466	SPCC1442.12	pps1 phosphatidylserine synthase Pps1|Schizosaccharomyces pombe|chr 3|||Manual	26.5076		0	0		0	0		0	0		0	0	7.08	2	2		0	0
467	SPAC22E12.05c	rer1 Rer1 family protein |Schizosaccharomyces pombe|chr 1|||Manual	22.3719		0	0		0	0		0	0		0	0	7.07	1	1		0	0
468	SPCC1919.03c	amk2 AMP-activated protein kinase beta subunit Amk2|Schizosaccharomyces pombe|chr 3|||Manual	32.9493		0	0		0	0		0	0		0	0	7.05	1	1		0	0
469	SPAC17G6.12	cul1 pcu1|cullin 1|Schizosaccharomyces pombe|chr 1|||Manual	89.3695		0	0		0	0		0	0		0	0	5.08	4	5	6	4	5
470	SPBC19G7.10c	topoisomerase II-associated deadenylation-dependent mRNA-decapping factor |Schizosaccharomyces pombe|chr 2|||Manual	84.0647		0	0		0	0		0	0		0	0	7.03	4	4	5.84	3	4
471	SPBC3E7.15c	lac1 SPBC4F6.02c, mug83|sphingosine N-acyltransferase Lac1|Schizosaccharomyces pombe|chr 2|||Manual	45.3065		0	0		0	0		0	0		0	0	7.03	3	7	6.77	2	3
472	SPAC3C7.08c	elf1 AAA family ATPase Elf1|Schizosaccharomyces pombe|chr 1|||Manual	116.627		0	0		0	0		0	0		0	0	3.31	3	4	7	6	8
473	SPAC9E9.07c	ypt2 GTPase Ypt2|Schizosaccharomyces pombe|chr 1|||Manual	22.7405		0	0		0	0		0	0		0	0		0	0	7	1	1
474	SPCC338.10c	cox5 cytochrome c oxidase subunit V |Schizosaccharomyces pombe|chr 3|||Manual	20.7218		0	0		0	0		0	0		0	0	6.99	1	1		0	0
475	SPBC1734.13	atp3 F1-ATPase gamma subunit |Schizosaccharomyces pombe|chr 2|||Manual	33.5559		0	0		0	0		0	0		0	0	6.98	2	3	6.98	2	2
476	SPBC21H7.02	taf10 SAGA complex/transcription factor TFIID complex subunit Taf10|Schizosaccharomyces pombe|chr 2|||Manual	23.5114		0	0		0	0		0	0		0	0		0	0	6.98	1	1
477	SPBC4C3.07	translation initiation factor eIF3f|Schizosaccharomyces pombe|chr 2|||Manual	33.2301		0	0		0	0		0	0		0	0	6.95	2	2	3.97	1	1
478	SPAC694.02	DEAD/DEAH box helicase|Schizosaccharomyces pombe|chr 1|||Manual	194.935		0	0		0	0		0	0		0	0	3.9	6	8	6.35	9	12
479	SPAC20G8.06	not1 CCR4-Not complex subunit Not1 |Schizosaccharomyces pombe|chr 1|||Manual	236.985		0	0		0	0		0	0		0	0	6.33	11	13	6.9	12	16
480	SPAC23D3.14c	aah2 alpha-amylase homolog Aah2 |Schizosaccharomyces pombe|chr 1|||Manual	66.9617		0	0		0	0		0	0		0	0	6.88	4	6	5.34	3	4
481	SPAC22H12.01c	mug35 SPAC23G3.13c|sequence orphan|Schizosaccharomyces pombe|chr 1|||Manual	27.5038		0	0		0	0		0	0		0	0	6.84	1	1		0	0
482	SPCP31B10.06	mug190 C2 domain protein|Schizosaccharomyces pombe|chr 3|||Manual	133.6		0	0		0	0		0	0		0	0	6.82	7	10	2.19	2	2
483	SPCC70.05c	serine/threonine protein kinase |Schizosaccharomyces pombe|chr 3|||Manual	85.8555		0	0		0	0		0	0		0	0	1.79	1	1	6.79	4	4
484	SPBC2G2.04c	mmf1 pmf1|YjgF family protein Mmf1|Schizosaccharomyces pombe|chr 2|||Manual	17.5323		0	0		0	0		0	0		0	0	6.79	1	1		0	0
485	SPAC4F8.06	mitochondrial ribosomal protein subunit S12 |Schizosaccharomyces pombe|chr 1|||Manual	17.8557		0	0		0	0		0	0		0	0	6.79	1	1		0	0
486	SPCC188.02	par1 protein phosphatase regulatory subunit Par1|Schizosaccharomyces pombe|chr 3|||Manual	63.3062		0	0		0	0		0	0		0	0	6.75	3	3		0	0
487	SPAC222.10c	byr4 two-component GAP Byr4|Schizosaccharomyces pombe|chr 1|||Manual	75.6474		0	0	2.86	1	1	1.5	1	1	3.76	2	2		0	0		0	0
488	SPBC26H8.04c	DEP domain protein|Schizosaccharomyces pombe|chr 2|||Manual	169.888		0	0		0	0	4.28	5	5	5.95	7	7		0	0		0	0
489	SPMIT.08	mitochondrial ribosomal small subunit |Schizosaccharomyces pombe|chr mitochondrial|||Manual	25.3329		0	0		0	0		0	0		0	0	6.61	1	1		0	0
490	SPBC691.04	mitochondrial ATP-dependent RNA helicase Mss116 |Schizosaccharomyces pombe|chr 2|||Manual	59.4124		0	0		0	0		0	0		0	0	4.49	2	2	3.74	2	2
491	SPAC6G10.02c	tea3 cell end marker Tea3|Schizosaccharomyces pombe|chr 1|||Manual	127.676		0	0		0	0	1.69	2	2	4.8	5	5		0	0		0	0
492	SPAC19G12.15c	tpp1 trehalose-6-phosphate phosphatase Tpp1|Schizosaccharomyces pombe|chr 1|||Manual	93.8186		0	0		0	0		0	0		0	0	5.02	3	4	2.69	2	3
493	SPAPB17E12.11	oligosaccharyltransferase gamma subunit Ost3 |Schizosaccharomyces pombe|chr 1|||Manual	34.9607		0	0		0	0		0	0		0	0	6.47	2	2		0	0
494	SPBC1105.02c	lys4 homocitrate synthase |Schizosaccharomyces pombe|chr 2|||Manual	46.2634		0	0		0	0		0	0		0	0	4.78	2	4	6.46	3	4
495	SPBC21C3.17c	conserved fungal protein|Schizosaccharomyces pombe|chr 2|||Manual	21.2812		0	0		0	0		0	0		0	0	6.45	1	1	6.45	1	1
496	SPCC1827.06c	aspartate semialdehyde dehydrogenase |Schizosaccharomyces pombe|chr 3|||Manual	38.5259		0	0		0	0		0	0	3.08	1	1	3.36	1	1		0	0
497	SPAC17H9.09c	ras1 ste5|GTPase Ras1|Schizosaccharomyces pombe|chr 1|||Manual	24.7184		0	0		0	0		0	0		0	0	6.39	1	2		0	0
498	SPBC25H2.05	egd2 nac1|nascent polypeptide-associated complex alpha subunit Egd2|Schizosaccharomyces pombe|chr 2|||Manual	18.7737		0	0	6.36	1	1		0	0		0	0		0	0		0	0
499	SPBC1703.07	ATP citrate synthase subunit 1 |Schizosaccharomyces pombe|chr 2|||Manual	67.1608		0	0		0	0		0	0		0	0	6.34	3	3	4.23	2	2
500	SPBC530.03c	bag102 bag1-b|BAG family molecular chaperone regulator Bag102 |Schizosaccharomyces pombe|chr 2|||Manual	23.3101		0	0		0	0		0	0		0	0	6.31	1	1		0	0
501	SPAC607.05	rpn9 19S proteasome regulatory subunit Rpn9|Schizosaccharomyces pombe|chr 1|||Manual	43.4296		0	0		0	0		0	0		0	0	6.3	2	2	6.3	2	2
502	SPBC13E7.07	sequence orphan|Schizosaccharomyces pombe|chr 2|||Manual	31.0393		0	0		0	0		0	0		0	0	6.23	2	2		0	0
503	SPCC962.04	rps1201 rps12-1, rps12|40S ribosomal protein S12 |Schizosaccharomyces pombe|chr 3|||Manual	15.6058	6.21	1	1	6.21	1	1	6.21	1	1	6.21	1	1	6.21	1	1	6.21	1	1
504	SPCC126.13c	histone deacetylase complex subunit, SAP128 family |Schizosaccharomyces pombe|chr 3|||Manual	16.8388		0	0		0	0	6.21	1	1		0	0		0	0		0	0
505	SPBC23E6.07c	rfc1 DNA replication factor C complex subunit Rfc1|Schizosaccharomyces pombe|chr 2|||Manual	103.425		0	0		0	0		0	0		0	0	4.6	3	3	2.89	2	2
506	SPAC20G8.09c	ribosome biogenesis ATPase |Schizosaccharomyces pombe|chr 1|||Manual	116.391		0	0		0	0		0	0		0	0	6.2	6	7	3.39	3	3
507	SPCC737.09c	hmt1 SPCC74.08c|ATP-binding cassette-type vacuolar membrane transporter Hmt1|Schizosaccharomyces pombe|chr 3|||Manual	93.9348		0	0		0	0		0	0		0	0	6.14	4	5		0	0
508	SPAC27E2.10c	rfc3 SPAPJ698.01c|DNA replication factor C complex subunit Rfc3|Schizosaccharomyces pombe|chr 1|||Manual	38.4148		0	0		0	0		0	0		0	0	3.8	1	1	6.14	2	2
509	SPBC1921.05	ape2 aminopeptidase Ape2 |Schizosaccharomyces pombe|chr 2|||Manual	99.3834		0	0		0	0		0	0		0	0	6.12	5	7	3.06	3	3
510	SPAC24C9.10c	mrp4 mitochondrial ribosomal protein subunit S2 |Schizosaccharomyces pombe|chr 1|||Manual	29.2927		0	0		0	0		0	0		0	0	6.08	1	1		0	0
511	SPBC902.05c	idh2 glu2|isocitrate dehydrogenase |Schizosaccharomyces pombe|chr 2|||Manual	41.1623		0	0		0	0		0	0		0	0		0	0	6.07	1	1
512	SPBC13G1.02	mannose-1-phosphate guanyltransferase |Schizosaccharomyces pombe|chr 2|||Manual	46.0667		0	0		0	0		0	0		0	0	6.04	2	3	6.04	2	2
513	SPBC16H5.08c	ribosome biogenesis ATPase, Arb family ABCF2-like |Schizosaccharomyces pombe|chr 2|||Manual	69.1697		0	0		0	0		0	0		0	0	2.43	1	1	5.99	3	3
514	SPBC428.16c	rhb1 Rheb GTPase Rhb1|Schizosaccharomyces pombe|chr 2|||Manual	20.5025		0	0		0	0		0	0		0	0	5.95	1	1	5.95	1	1
515	SPCC330.08	alg11 gmd3|alpha-1,2-mannosyltransferase Alg11|Schizosaccharomyces pombe|chr 3|||Manual	53.2437		0	0		0	0		0	0		0	0	5.94	2	2		0	0
516	SPCC1795.04c	pre10 20S proteasome component alpha 7, Pre10 |Schizosaccharomyces pombe|chr 3|||Manual	28.0139		0	0		0	0		0	0		0	0		0	0	5.93	1	1
517	SPBC16C6.13c	sec27 coatomer beta' subunit |Schizosaccharomyces pombe|chr 2|||Manual	89.7465		0	0		0	0		0	0		0	0	5.9	4	6	5.9	4	5
518	SPAC19G12.10c	cpy1 pcy1|vacuolar carboxypeptidase Y|Schizosaccharomyces pombe|chr 1|||Manual	114.164		0	0		0	0		0	0		0	0	3.89	4	6	4.89	4	6
519	SPBC582.09	pex11 peroxisomal biogenesis factor 11 |Schizosaccharomyces pombe|chr 2|||Manual	26.4618		0	0		0	0		0	0		0	0	5.88	1	1		0	0
520	SPBC21C3.18	spo4 serine/threonine protein kinase Spo4|Schizosaccharomyces pombe|chr 2|||Manual	49.1239		0	0		0	0		0	0		0	0	3.73	2	2	5.83	3	3
521	SPBC56F2.09c	arg5 arginine specific carbamoyl-phosphate synthase subunit Arg5 |Schizosaccharomyces pombe|chr 2|||Manual	45.633		0	0		0	0		0	0		0	0	5.78	2	2	2.65	1	1
522	SPBC16E9.10c	AAA family ATPase Rix7 |Schizosaccharomyces pombe|chr 2|||Manual	86.1257		0	0		0	0		0	0		0	0	2.31	2	2	5.78	4	4
523	SPBC409.21	sec66 ER protein translocation subcomplex subunit Sec66 |Schizosaccharomyces pombe|chr 2|||Manual	22.1216		0	0		0	0		0	0		0	0	5.73	1	1	5.73	1	1
524	SPBC29A10.13	atp7 F0-ATPase subunit D |Schizosaccharomyces pombe|chr 2|||Manual	19.1262		0	0		0	0	5.71	1	1		0	0		0	0		0	0
525	SPBC14C8.10	mrpl24 mitochondrial ribosomal protein subunit L28 |Schizosaccharomyces pombe|chr 2|||Manual	20.0202		0	0		0	0		0	0		0	0	5.68	1	1	5.68	1	1
526	SPCC794.12c	mae2 malic enzyme, malate dehydrogenase |Schizosaccharomyces pombe|chr 3|||Manual	62.4953		0	0		0	0		0	0		0	0	5.66	3	3	1.59	1	1
527	SPBC1773.10c	nrs1 ded81|cytoplasmic asparagine-tRNA ligase Nrs1 |Schizosaccharomyces pombe|chr 2|||Manual	63.8295		0	0		0	0		0	0		0	0	5.63	3	4	1.41	1	1
528	SPBC15D4.07c	atg9 apg9|autophagy associated protein Atg9|Schizosaccharomyces pombe|chr 2|||Manual	81.6538		0	0		0	0	3.85	2	2	1.71	1	1		0	0		0	0
529	SPAC23H4.03c	erv25 COPII-coated vesicle component Erv25 |Schizosaccharomyces pombe|chr 1|||Manual	24.4696		0	0		0	0		0	0		0	0	5.56	1	1		0	0
530	SPBP4H10.06c	cut14 smc2|condensin complex subunit Cut14|Schizosaccharomyces pombe|chr 2|||Manual	134.054		0	0		0	0		0	0		0	0	4.69	5	5	1.54	2	2
531	SPAC57A7.04c	pabp mRNA export shuttling protein|Schizosaccharomyces pombe|chr 1|||Manual	71.4676		0	0	2.6	2	2	1.53	1	1	2.76	2	3		0	0		0	0
532	SPAC2E1P3.04	cao1 spao1|copper amine oxidase Cao1|Schizosaccharomyces pombe|chr 1|||Manual	81.1892		0	0		0	0		0	0		0	0	5.48	3	3	1.97	1	1
533	SPAC20G8.07c	erg2 C-8 sterol isomerase Erg2|Schizosaccharomyces pombe|chr 1|||Manual	24.6553		0	0		0	0		0	0		0	0	5.48	1	1		0	0
534	SPBC119.02	ubc4 ubiquitin conjugating enzyme Ubc4|Schizosaccharomyces pombe|chr 2|||Manual	16.4653		0	0	5.44	1	1		0	0		0	0		0	0		0	0
535	SPAC11E3.05	ubiquitin-protein ligase E3, human WDR59 ortholog|Schizosaccharomyces pombe|chr 1|||Manual	148.968		0	0		0	0	0.91	1	1	5.44	6	6		0	0		0	0
536	SPAC2G11.15c	tgs1 SPAC521.01c|RNA methyltransferase Tgs1 |Schizosaccharomyces pombe|chr 1|||Manual	27.1398		0	0		0	0		0	0	5.44	1	1		0	0		0	0
537	SPBC36.07	iki3 elongator subunit Iki3 |Schizosaccharomyces pombe|chr 2|||Manual	141.518	5.43	4	4		0	0		0	0		0	0		0	0	0.8	1	1
538	SPCC1827.05c	nucleolar RNA-binding protein NIFK |Schizosaccharomyces pombe|chr 3|||Manual	31.3847		0	0		0	0		0	0	5.43	1	1		0	0		0	0
539	SPBC19F8.01c	spn7 SPBC21.08c, mde8|septin Spn7|Schizosaccharomyces pombe|chr 2|||Manual	49.2677		0	0		0	0		0	0		0	0	5.37	2	3		0	0
540	SPBC146.03c	cut3 smc4|condensin complex subunit Cut3|Schizosaccharomyces pombe|chr 2|||Manual	150.56		0	0		0	0		0	0		0	0	5.36	6	7	3.47	4	4
541	SPCC1919.09	tif6 translation initiation factor eIF6|Schizosaccharomyces pombe|chr 3|||Manual	26.2163		0	0	5.33	1	1		0	0		0	0		0	0		0	0
542	SPBC215.09c	erg10 acetyl-CoA C-acetyltransferase Erg10 |Schizosaccharomyces pombe|chr 2|||Manual	40.9721		0	0		0	0		0	0		0	0	5.32	2	2		0	0
543	SPBC725.09c	hob3 BAR adaptor protein Hob3|Schizosaccharomyces pombe|chr 2|||Manual	30.0752		0	0	5.3	1	1		0	0		0	0		0	0		0	0
544	SPAC22F3.02	atf31 transcription factor Atf31|Schizosaccharomyces pombe|chr 1|||Manual	23.936		0	0		0	0		0	0		0	0	5.26	1	1		0	0
545	SPAC3H8.10	spo20 sec14|sec14 cytosolic factor family Sec14|Schizosaccharomyces pombe|chr 1|||Manual	32.7254		0	0		0	0		0	0		0	0	5.24	1	1		0	0
546	SPCC14G10.04	sequence orphan|Schizosaccharomyces pombe|chr 3|||Manual	52.5922		0	0	5.23	1	1		0	0		0	0		0	0		0	0
547	SPBC2F12.02c	mrpl7 mitochondrial ribosomal protein subunit L7 |Schizosaccharomyces pombe|chr 2|||Manual	32.364		0	0		0	0		0	0		0	0		0	0	5.23	1	1
548	SPCC1739.02c	mrpl22 mitochondrial ribosomal protein subunit L22 |Schizosaccharomyces pombe|chr 3|||Manual	28.8854		0	0		0	0		0	0		0	0	5.22	1	1	5.22	1	1
549	SPBC776.02c	dis2 sds1, bws1|serine/threonine protein phosphatase PP1|Schizosaccharomyces pombe|chr 2|||Manual	37.6116		0	0		0	0		0	0		0	0	5.2	1	2		0	0
550	SPAC6F12.13c	fps1 geranyltranstransferase Fps1|Schizosaccharomyces pombe|chr 1|||Manual	39.4911		0	0		0	0		0	0		0	0	5.19	2	2		0	0
551	SPBC1718.02	hop1 linear element associated protein Hop1|Schizosaccharomyces pombe|chr 2|||Manual	61.5135		0	0		0	0		0	0		0	0	5.11	2	2		0	0
552	SPAP7G5.02c	gua2 GMP synthase [glutamine-hydrolyzing] Gua2 |Schizosaccharomyces pombe|chr 1|||Manual	60.0064		0	0		0	0		0	0		0	0	5.01	2	2	2.6	1	1
553	SPCC285.08	ret2 coatomer delta subunit Ret2 |Schizosaccharomyces pombe|chr 3|||Manual	27.081		0	0		0	0		0	0		0	0	5	1	2	5	1	2
554	SPAC4D7.01c	sec71 sec7a, SPAP8A3.15c|Sec7 domain protein, ARF GEF |Schizosaccharomyces pombe|chr 1|||Manual	206.8		0	0		0	0		0	0		0	0	3.48	6	7	3.7	6	8
555	SPAC1565.01	conserved fungal protein|Schizosaccharomyces pombe|chr 1|||Manual	27.0352		0	0		0	0		0	0		0	0	4.96	1	2		0	0
556	SPAC343.02	img1 mitochondrial ribosomal protein subunit L19 |Schizosaccharomyces pombe|chr 1|||Manual	21.3597		0	0		0	0		0	0		0	0	4.95	1	1	4.95	1	1
557	SPBC3D6.02	but2 But2 family protein But2|Schizosaccharomyces pombe|chr 2|||Manual	43.5983		0	0		0	0		0	0		0	0	2.31	1	1	2.56	1	1
558	SPCC364.06	nap1 nap11|nucleosome assembly protein Nap1|Schizosaccharomyces pombe|chr 3|||Manual	44.3205		0	0		0	0		0	0		0	0	2.04	1	1	4.83	2	2
559	SPAC24C9.06c	aconitate hydratase |Schizosaccharomyces pombe|chr 1|||Manual	86.0587		0	0		0	0		0	0		0	0	4.82	3	4		0	0
560	SPAPB1A10.12c	alo1 D-arabinono-1,4-lactone oxidase |Schizosaccharomyces pombe|chr 1|||Manual	51.9945		0	0		0	0		0	0		0	0	4.77	2	2		0	0
561	SPCC1322.13	ade6 min1|phosphoribosylaminoimidazole carboxylase Ade6|Schizosaccharomyces pombe|chr 3|||Manual	59.9749		0	0		0	0		0	0		0	0	4.71	2	2	2.54	1	1
562	SPAC630.09c	mug58 GLYK family kinase of unknown specificity |Schizosaccharomyces pombe|chr 1|||Manual	31.7892		0	0		0	0		0	0		0	0	4.69	1	1		0	0
563	SPBC19C7.05	cell wall organization protein |Schizosaccharomyces pombe|chr 2|||Manual	16.374		0	0		0	0		0	0		0	0	4.67	1	1		0	0
564	SPBC16H5.07c	ppa2 serine/threonine protein phosphatase Ppa2|Schizosaccharomyces pombe|chr 2|||Manual	36.4656		0	0		0	0		0	0		0	0	4.66	1	1	4.66	1	1
565	SPAC1834.02	aro1 pentafunctional aromatic polypeptide Aro1 |Schizosaccharomyces pombe|chr 1|||Manual	173.672		0	0		0	0		0	0		0	0	1.72	2	2	2.92	4	4
566	SPAC56E4.03	aromatic aminotransferase |Schizosaccharomyces pombe|chr 1|||Manual	53.1328		0	0		0	0		0	0		0	0	4.64	2	2		0	0
567	SPCC1840.06	atp5 F0-ATPase delta subunit |Schizosaccharomyces pombe|chr 3|||Manual	23.9731		0	0		0	0		0	0		0	0	4.63	1	2	4.63	1	1
568	SPCC11E10.01	SPCC61.06 cystathionine beta-lyase |Schizosaccharomyces pombe|chr 3|||Manual	42.7456		0	0		0	0		0	0		0	0	4.62	2	2	2.56	1	1
569	SPBC16A3.02c	mitochondrial conserved protein |Schizosaccharomyces pombe|chr 2|||Manual	38.1625		0	0		0	0		0	0		0	0	4.61	2	3	2.59	1	1
570	SPAC57A7.12	heat shock protein Pdr13 |Schizosaccharomyces pombe|chr 1|||Manual	61.2483		0	0	2.47	1	1		0	0		0	0	2.12	1	1	2.12	1	1
571	SPAC26F1.02	pnn1 pinin ortholog, involved in splicing Pnn1 |Schizosaccharomyces pombe|chr 1|||Manual	23.223		0	0		0	0	4.57	1	1	4.57	1	1		0	0		0	0
572	SPCC548.06c	ght8 hexose transporter Ght8 |Schizosaccharomyces pombe|chr 3|||Manual	60.1372		0	0		0	0		0	0		0	0	4.57	2	2		0	0
573	SPBC1A4.03c	top2 ptr11|DNA topoisomerase II|Schizosaccharomyces pombe|chr 2|||Manual	167.788		0	0		0	0		0	0		0	0	3.03	4	4	2.15	3	3
574	SPAC16C9.04c	mot2 CCR4-Not complex subunit Mot2 |Schizosaccharomyces pombe|chr 1|||Manual	54.3834		0	0		0	0		0	0		0	0	4.5	2	2		0	0
575	SPCC548.05c	ubiquitin-protein ligase E3 |Schizosaccharomyces pombe|chr 3|||Manual	52.6823		0	0	4.49	1	1		0	0		0	0		0	0		0	0
576	SPBC8D2.20c	sec31 COPII-coated vesicle component Sec31 |Schizosaccharomyces pombe|chr 2|||Manual	132.417		0	0		0	0		0	0		0	0	3.84	4	5	1.31	2	2
577	SPBC14C8.03	fma2 methionine aminopeptidase Fma2 |Schizosaccharomyces pombe|chr 2|||Manual	47.2418		0	0		0	0		0	0		0	0	4.46	2	2		0	0
578	SPAC630.03	arp3 act2|actin-like protein Arp3|Schizosaccharomyces pombe|chr 1|||Manual	47.3436		0	0		0	0		0	0		0	0	4.45	1	1		0	0
579	SPAC17C9.10	stm1 G-protein coupled receptor Stm1|Schizosaccharomyces pombe|chr 1|||Manual	30.5948		0	0		0	0		0	0		0	0	4.43	1	2		0	0
580	SPCC1906.01	mpg1 mannose-1-phosphate guanyltransferase Mpg1|Schizosaccharomyces pombe|chr 3|||Manual	39.6939		0	0		0	0		0	0		0	0		0	0	4.41	1	1
581	SPBC17G9.03c	krs1 cytoplasmic lysine-tRNA ligase Krs1 |Schizosaccharomyces pombe|chr 2|||Manual	67.4509		0	0		0	0		0	0		0	0	4.4	2	2	2.37	1	1
582	SPBC800.11	inosine-uridine preferring nucleoside hydrolase |Schizosaccharomyces pombe|chr 2|||Manual	42.0667		0	0		0	0		0	0		0	0	4.37	1	1	4.37	1	2
583	SPCC338.15	wbp1 dolichyl-di-phosphooligosaccharide-protein glycotransferase subunit Wbp1 |Schizosaccharomyces pombe|chr 3|||Manual	48.8679		0	0		0	0		0	0		0	0	2.52	1	1	1.83	1	1
584	SPAC6G10.08	idp1 isocitrate dehydrogenase Idp1 |Schizosaccharomyces pombe|chr 1|||Manual	49.4472		0	0		0	0		0	0		0	0	4.33	2	3	2.51	1	1
585	SPAC22H10.12c	gdi1 sec19|GDP dissociation inhibitor Gdi1 |Schizosaccharomyces pombe|chr 1|||Manual	49.5244		0	0		0	0		0	0		0	0	4.32	1	3		0	0
586	SPAC17A5.08	COPII-coated vesicle component Erp2/3/4 |Schizosaccharomyces pombe|chr 1|||Manual	24.1223		0	0		0	0		0	0		0	0	4.29	1	1		0	0
587	SPCC1840.08c	protein disulfide isomerase |Schizosaccharomyces pombe|chr 3|||Manual	64.674		0	0		0	0		0	0		0	0	4.28	2	3		0	0
588	SPBC354.07c	oxysterol binding protein |Schizosaccharomyces pombe|chr 2|||Manual	45.0385		0	0		0	0		0	0		0	0		0	0	4.28	1	1
589	SPAC6F12.14	cut23 apc8|anaphase-promoting complex subunit Apc8|Schizosaccharomyces pombe|chr 1|||Manual	65.8129		0	0		0	0		0	0	1.77	1	1	2.48	1	1	2.48	1	1
590	SPAC521.03	short chain dehydrogenase |Schizosaccharomyces pombe|chr 1|||Manual	28.1309		0	0		0	0		0	0		0	0	4.25	1	1		0	0
591	SPAC823.15	ppa1 minor serine/threonine protein phosphatase Ppa1|Schizosaccharomyces pombe|chr 1|||Manual	35.2682		0	0		0	0		0	0		0	0	4.21	1	1		0	0
592	SPBC1861.06c	mug131 S. pombe specific UPF0300 family protein 4|Schizosaccharomyces pombe|chr 2|||Manual	49.0743		0	0		0	0		0	0		0	0	4.16	2	3	2.31	1	1
593	SPAC6F6.03c	ribosome export GTPase |Schizosaccharomyces pombe|chr 1|||Manual	59.8769		0	0		0	0		0	0		0	0	1.49	1	1	4.1	2	2
594	SPAC23H4.10c	thi4 thiamine-phosphate dipyrophosphorylase/hydroxyethylthiazole kinase|Schizosaccharomyces pombe|chr 1|||Manual	55.5311		0	0		0	0		0	0		0	0	4.05	2	2		0	0
595	SPAC959.03c	U3 snoRNP-associated protein Utp7 |Schizosaccharomyces pombe|chr 1|||Manual	59.7211		0	0		0	0		0	0		0	0	4.04	2	2	1.92	1	1
596	SPAC4G9.11c	cmb1 cytosine-mismatch binding protein 1|Schizosaccharomyces pombe|chr 1|||Manual	26.2879		0	0		0	0		0	0		0	0	4.04	1	1		0	0
597	SPAC13C5.01c	SPAC31A2.17c 20S proteasome component alpha 3 |Schizosaccharomyces pombe|chr 1|||Manual	27.9079		0	0		0	0		0	0		0	0	4.03	1	1	4.03	1	1
598	SPBC1718.04	glycerol-3-phosphate O-acyltransferase |Schizosaccharomyces pombe|chr 2|||Manual	76.5797		0	0		0	0		0	0		0	0	4	2	3	4	2	3
599	SPBC16D10.08c	heat shock protein Hsp104 |Schizosaccharomyces pombe|chr 2|||Manual	100.446	1.44	1	1	1.22	1	1		0	0		0	0	1.33	1	1		0	0
600	SPAP8A3.03	ZIP zinc transporter 1 |Schizosaccharomyces pombe|chr 1|||Manual	50.2458		0	0		0	0		0	0		0	0	3.97	1	1		0	0
601	SPAC26H5.07c	seven transmembrane receptor protein |Schizosaccharomyces pombe|chr 1|||Manual	56.8218		0	0		0	0		0	0		0	0	3.96	2	2	1.39	1	1
602	SPBP23A10.15c	qcr1 mas1|mitochondrial processing peptidase |Schizosaccharomyces pombe|chr 2|||Manual	50.7061		0	0		0	0		0	0		0	0		0	0	3.94	1	1
603	SPAC29B12.01	ino80 SPAC3G6.12|SNF2 family helicase Ino80|Schizosaccharomyces pombe|chr 1|||Manual	182.935		0	0		0	0		0	0		0	0	3.24	5	6	3.43	5	6
604	SPAC23C11.11	cka1 orb5|serine/threonine protein kinase Cka1|Schizosaccharomyces pombe|chr 1|||Manual	39.5022		0	0		0	0		0	0	3.92	1	1		0	0		0	0
605	SPBC25B2.10	Usp Schizosaccharomyces pombe|chr 2|||Manual	34.0607		0	0		0	0		0	0		0	0		0	0	3.91	1	1
606	SPBC1347.02	fkbp39 FKBP-type peptidyl-prolyl cis-trans isomerase |Schizosaccharomyces pombe|chr 2|||Manual	39.2777		0	0	3.88	1	1		0	0		0	0		0	0		0	0
607	SPAC26F1.09	gyp51 GTPase activating protein Gyp51 |Schizosaccharomyces pombe|chr 1|||Manual	116.218		0	0		0	0		0	0		0	0	3.88	3	3		0	0
608	SPAC1952.17c	SPAC890.01c GTPase activating protein |Schizosaccharomyces pombe|chr 1|||Manual	71.8339		0	0		0	0		0	0		0	0	3.88	2	2		0	0
609	SPBC2D10.08c	mitochondrial ribosomal protein subunit Yml6 |Schizosaccharomyces pombe|chr 2|||Manual	29.5314		0	0		0	0		0	0		0	0	3.83	1	1	3.83	1	1
610	SPAC23D3.07	pup1 20S proteasome component beta 2 |Schizosaccharomyces pombe|chr 1|||Manual	29.3189		0	0		0	0		0	0		0	0	3.75	1	1	3.75	1	1
611	SPAC8F11.05c	mug130 sequence orphan|Schizosaccharomyces pombe|chr 1|||Manual	28.245		0	0		0	0		0	0		0	0	3.73	1	1		0	0
612	SPAC1834.11c	sec18 secretory pathway protein Sec18 |Schizosaccharomyces pombe|chr 1|||Manual	87.4987		0	0		0	0		0	0		0	0	3.66	3	3	2.4	2	3
613	SPAC1786.03	cut11 SPAC24C9.01|spindle pole body docking protein Cut11|Schizosaccharomyces pombe|chr 1|||Manual	69.3103		0	0		0	0		0	0		0	0	3.66	2	2	2.33	1	1
614	SPCC1183.02	glutathione S-transferase |Schizosaccharomyces pombe|chr 3|||Manual	25.4874		0	0		0	0		0	0		0	0	3.64	1	1		0	0
615	SPBC30D10.14	dienelactone hydrolase family |Schizosaccharomyces pombe|chr 2|||Manual	27.3964		0	0		0	0		0	0		0	0	3.61	1	1	3.61	1	1
616	SPBC216.01c	SPBC713.13c DNA damage response protein |Schizosaccharomyces pombe|chr 2|||Manual	95.386		0	0		0	0	1.67	1	1	1.91	1	1		0	0		0	0
617	SPAC11H11.06	arp2 SPAC22F8.01|ARP2/3 actin-organizing complex subunit Arp2|Schizosaccharomyces pombe|chr 1|||Manual	44.2027		0	0		0	0		0	0		0	0	3.59	1	1		0	0
618	SPAC1A6.04c	plb1 phospholipase B homolog Plb1|Schizosaccharomyces pombe|chr 1|||Manual	67.0764		0	0		0	0		0	0		0	0	3.59	2	5	2.12	1	3
619	SPBC1539.04	tts1 tetra spanning protein 1, Tts1|Schizosaccharomyces pombe|chr 2|||Manual	31.5499		0	0		0	0		0	0		0	0	3.58	1	2	3.58	1	1
620	SPAC4F8.02c	mrpl40 SPAC644.02|mitochondrial ribosomal protein subunit L40 |Schizosaccharomyces pombe|chr 1|||Manual	31.7412		0	0		0	0		0	0		0	0	3.58	1	1	3.58	1	1
621	SPAC23D3.09	arp42 arp4|SWI/SNF and RSC complex subunit Arp42|Schizosaccharomyces pombe|chr 1|||Manual	47.0708		0	0		0	0		0	0		0	0		0	0	3.54	1	1
622	SPAC23G3.10c	ssr3 SWI/SNF and RSC complex subunit Ssr3|Schizosaccharomyces pombe|chr 1|||Manual	49.7283		0	0		0	0		0	0		0	0	3.53	1	1		0	0
623	SPAC26H5.09c	gfo/idh/mocA family oxidoreductase |Schizosaccharomyces pombe|chr 1|||Manual	41.4062		0	0		0	0		0	0		0	0	3.52	1	1	3.52	1	1
624	SPAC18G6.05c	translation elongation regulator Gcn1 |Schizosaccharomyces pombe|chr 1|||Manual	297.152		0	0		0	0		0	0		0	0	2.58	5	5	1.99	4	4
625	SPAC4G9.15	ketoreductase Schizosaccharomyces pombe|chr 1|||Manual	37.2835		0	0		0	0		0	0		0	0	3.52	1	1		0	0
626	SPBC14C8.16c	bot1 mitochondrial ribosomal protein subunit S35|Schizosaccharomyces pombe|chr 2|||Manual	35.7302		0	0		0	0		0	0		0	0	3.49	1	1	3.49	1	1
627	SPBC1539.03c	argininosuccinate lyase |Schizosaccharomyces pombe|chr 2|||Manual	51.5392		0	0		0	0		0	0		0	0	3.48	1	1	3.48	1	1
628	SPAC3F10.08c	rRNA processing protein Faf1 |Schizosaccharomyces pombe|chr 1|||Manual	29.3094		0	0		0	0		0	0	3.47	1	1		0	0		0	0
629	SPBC19F5.04	aspartate kinase |Schizosaccharomyces pombe|chr 2|||Manual	56.7766		0	0		0	0		0	0		0	0	3.47	1	1		0	0
630	SPBC1215.01	shy1 SURF-family protein Shy1 |Schizosaccharomyces pombe|chr 2|||Manual	33.3589		0	0		0	0		0	0		0	0	3.45	1	1		0	0
631	SPBC25H2.03	vacuolar protein involved in phosphoinositide metabolism |Schizosaccharomyces pombe|chr 2|||Manual	92.3943		0	0		0	0		0	0		0	0	3.45	3	4	2.22	2	3
632	SPBC947.07	ribosome biogenesis protein Rrp14-C |Schizosaccharomyces pombe|chr 2|||Manual	27.1089	3.43	1	1		0	0		0	0		0	0		0	0		0	0
633	SPCC825.01	ribosome biogenesis ATPase, Arb family ABCF1-like |Schizosaccharomyces pombe|chr 3|||Manual	92.6327		0	0		0	0		0	0		0	0	3.41	2	2	1.46	1	1
634	SPBC12C2.04	NAD binding dehydrogenase family protein|Schizosaccharomyces pombe|chr 2|||Manual	43.0046		0	0		0	0		0	0		0	0	3.39	1	1	3.39	1	1
635	SPAC29B12.04	snz1 pyridoxine biosynthesis protein|Schizosaccharomyces pombe|chr 1|||Manual	31.3832	3.38	1	1		0	0		0	0		0	0		0	0		0	0
636	SPBC25B2.04c	mtg1 mitochondrial GTPase involved in translation Mtg1 |Schizosaccharomyces pombe|chr 2|||Manual	37.8468		0	0		0	0		0	0		0	0	3.35	1	1		0	0
637	SPAC56F8.03	translation initiation factor IF2 |Schizosaccharomyces pombe|chr 1|||Manual	119.857		0	0	3.34	1	1		0	0		0	0		0	0		0	0
638	SPBC409.06	uch2 ubiquitin C-terminal hydrolase Uch2|Schizosaccharomyces pombe|chr 2|||Manual	34.1741		0	0		0	0		0	0		0	0	3.33	1	1		0	0
639	SPCC162.09c	hmg1 its12|3-hydroxy-3-methylglutaryl-CoA reductase Hmg1|Schizosaccharomyces pombe|chr 3|||Manual	114.804		0	0		0	0		0	0		0	0	3.32	3	3	1.23	1	2
640	SPAC6B12.03c	HbrB family protein|Schizosaccharomyces pombe|chr 1|||Manual	35.4781		0	0		0	0		0	0		0	0	3.31	1	2		0	0
641	SPCC1223.07c	drs1 cytoplasmic aspartate-tRNA ligase Drs1 |Schizosaccharomyces pombe|chr 3|||Manual	66.629		0	0	1.9	1	1		0	0		0	0	3.28	2	3	1.9	1	1
642	SPCC70.03c	proline dehydrogenase |Schizosaccharomyces pombe|chr 3|||Manual	55.7765		0	0		0	0		0	0		0	0	3.25	1	1	3.25	1	1
643	SPAC343.12	rds1 conserved fungal protein|Schizosaccharomyces pombe|chr 1|||Manual	43.7994		0	0		0	0		0	0		0	0		0	0	3.23	1	1
644	SPAC6G10.05c	trs120 TRAPP complex subunit Trs120 |Schizosaccharomyces pombe|chr 1|||Manual	137.671		0	0		0	0		0	0		0	0	1.82	2	3	3.22	3	3
645	SPAC17A5.15c	glutamate-tRNA ligase |Schizosaccharomyces pombe|chr 1|||Manual	80.6991		0	0		0	0		0	0		0	0	3.21	2	3	1.54	1	1
646	SPAC2F7.16c	pld1 phospholipase D, Pld1|Schizosaccharomyces pombe|chr 1|||Manual	157.632		0	0		0	0		0	0		0	0	3.21	4	4	1.68	2	2
647	SPAC30.02c	elongator complex associated protein Kti2 |Schizosaccharomyces pombe|chr 1|||Manual	32.4745	3.2	1	1		0	0		0	0		0	0		0	0		0	0
648	SPAC3H1.09c	avt3 vacuolar amino acid efflux transporter Avt3|Schizosaccharomyces pombe|chr 1|||Manual	73.0141		0	0		0	0		0	0		0	0	3.2	1	1		0	0
649	SPBP4H10.18c	sequence orphan|Schizosaccharomyces pombe|chr 2|||Manual	35.8578		0	0		0	0		0	0		0	0	3.18	1	2	3.18	1	1
650	SPBC25D12.02c	dnt1 nucleolar protein Dnt1|Schizosaccharomyces pombe|chr 2|||Manual	65.9383	3.17	2	2		0	0		0	0		0	0		0	0		0	0
651	SPAC20G8.01	cdc17 ATP-dependent DNA ligase Cdc17|Schizosaccharomyces pombe|chr 1|||Manual	86.5271		0	0		0	0		0	0		0	0	1.82	1	1	3.13	2	2
652	SPAC17C9.12	VAP family protein |Schizosaccharomyces pombe|chr 1|||Manual	33.9843		0	0		0	0		0	0		0	0	3.13	1	1		0	0
653	SPBC16G5.05c	VAP family protein |Schizosaccharomyces pombe|chr 2|||Manual	41.2094		0	0		0	0		0	0		0	0	3.13	1	1	3.13	1	1
654	SPBC3B8.03	saccharopine dehydrogenase |Schizosaccharomyces pombe|chr 2|||Manual	49.9064		0	0		0	0		0	0		0	0	3.11	1	1	3.11	1	1
655	SPAC23C11.05	inorganic pyrophosphatase |Schizosaccharomyces pombe|chr 1|||Manual	32.4473		0	0		0	0		0	0		0	0	3.11	1	1		0	0
656	SPAPYUK71.03c	syn1 synaptotagmin family C2 domain protein, Syn1|Schizosaccharomyces pombe|chr 1|||Manual	135.695		0	0		0	0		0	0		0	0	3.1	3	3		0	0
657	SPAC227.15	protein phosphatase regulatory subunit Reg1 |Schizosaccharomyces pombe|chr 1|||Manual	98.6108		0	0		0	0		0	0	0.92	1	1	2.18	1	1		0	0
658	SPAC13G7.10	mug152 tay1|Myb family telomere binding protein |Schizosaccharomyces pombe|chr 1|||Manual	43.8949		0	0		0	0		0	0		0	0	3.08	1	1		0	0
659	SPCC18B5.01c	bfr1 hba2, SPCPJ732.04c|brefeldin A efflux transporter Bfr1|Schizosaccharomyces pombe|chr 3|||Manual	171.642		0	0		0	0		0	0		0	0	3.07	4	4	0.59	1	1
660	SPAC1952.09c	acetyl-CoA hydrolase |Schizosaccharomyces pombe|chr 1|||Manual	57.8797		0	0		0	0		0	0		0	0	3.07	1	1		0	0
661	SPAC1142.06	get3 GET complex ATPase subunit Get3 |Schizosaccharomyces pombe|chr 1|||Manual	36.5242		0	0		0	0		0	0		0	0	3.04	1	1		0	0
662	SPAC29A4.18	prw1 Clr6 histone deacetylase complex subunit Prw1|Schizosaccharomyces pombe|chr 1|||Manual	48.4455		0	0		0	0		0	0		0	0	3.02	1	1	3.02	1	1
663	SPAC1751.03	SPAC31A2.01 translation initiation factor eIF3m|Schizosaccharomyces pombe|chr 1|||Manual	45.0571		0	0		0	0		0	0		0	0	2.99	1	1		0	0
664	SPCC23B6.04c	sec14 cytosolic factor family |Schizosaccharomyces pombe|chr 3|||Manual	110.658		0	0		0	0		0	0		0	0	1.39	1	1	1.59	1	1
665	SPAC16E8.08	sequence orphan|Schizosaccharomyces pombe|chr 1|||Manual	30.4807		0	0		0	0		0	0		0	0	2.97	1	1		0	0
666	SPBC16C6.02c	vps1302 vps13b|chorein homolog |Schizosaccharomyces pombe|chr 2|||Manual	338.803		0	0		0	0		0	0		0	0	2.66	7	10	0.83	2	2
667	SPAC1F5.06	lsh1 ER heat shock protein Lhs1 |Schizosaccharomyces pombe|chr 1|||Manual	94.8395		0	0		0	0	2.95	2	2	1.18	1	1	1.77	1	1		0	0
668	SPAC6F6.16c	tpz1 SPAC6F6.18c, mug169|Tppl homolog Tpz1|Schizosaccharomyces pombe|chr 1|||Manual	57.6486		0	0		0	0		0	0	2.95	1	1		0	0		0	0
669	SPAC3A12.13c	translation initiation factor eIF3j |Schizosaccharomyces pombe|chr 1|||Manual	30.5139		0	0		0	0		0	0	2.92	1	1		0	0		0	0
670	SPBC713.02c	ubp15 ubpD, ubp21|ubiquitin C-terminal hydrolase Ubp15|Schizosaccharomyces pombe|chr 2|||Manual	130.75		0	0		0	0		0	0	2.21	2	2	0.71	1	1	0.71	1	1
671	SPBC405.01	ade1 min4, SPBC4C3.02c|phosphoribosylamine-glycine ligase|Schizosaccharomyces pombe|chr 2|||Manual	85.1776		0	0		0	0		0	0		0	0	2.92	2	2		0	0
672	SPAC9E9.06c	threonine synthase |Schizosaccharomyces pombe|chr 1|||Manual	57.5963		0	0		0	0		0	0		0	0	2.92	1	1		0	0
673	SPAC29E6.03c	uso1 SPAC30.07c|ER to Golgi tethering factor Uso1 |Schizosaccharomyces pombe|chr 1|||Manual	121.501		0	0		0	0		0	0		0	0	2.91	3	4	2.91	3	4
674	SPCC965.06	potassium channel subunit |Schizosaccharomyces pombe|chr 3|||Manual	38.4069		0	0		0	0		0	0		0	0		0	0	2.91	1	1
675	SPAC513.05	ams1 alpha-mannosidase |Schizosaccharomyces pombe|chr 1|||Manual	122.36		0	0		0	0		0	0		0	0	2.88	3	3	1.02	1	1
676	SPCC1450.11c	cek1 serine/threonine protein kinase Cek1|Schizosaccharomyces pombe|chr 3|||Manual	149.804		0	0		0	0		0	0	2.84	3	3		0	0		0	0
677	SPBP16F5.07	apm1 AP-1 adaptor complex mu subunit Apm1|Schizosaccharomyces pombe|chr 2|||Manual	48.9241		0	0		0	0		0	0		0	0	2.82	1	1	2.82	1	1
678	SPBC4C3.06	syp1 cytoskeletal protein Syp1 |Schizosaccharomyces pombe|chr 2|||Manual	90.701	2.81	2	2		0	0		0	0		0	0		0	0		0	0
679	SPCC1223.10c	eaf1 RNA polymerase II transcription elongation factor SpEAF|Schizosaccharomyces pombe|chr 3|||Manual	27.6407		0	0		0	0		0	0		0	0	2.79	1	1		0	0
680	SPBC3B9.14c	mrpl3 mitochondrial ribosomal protein subunit L3 |Schizosaccharomyces pombe|chr 2|||Manual	37.1717		0	0		0	0		0	0		0	0		0	0	2.76	1	1
681	SPCC61.03	NADHX dehydratase |Schizosaccharomyces pombe|chr 3|||Manual	36.0701		0	0		0	0		0	0		0	0	2.75	1	1		0	0
682	SPAC9.12c	atp12 F1-ATPase chaperone Atp12 |Schizosaccharomyces pombe|chr 1|||Manual	33.5793		0	0		0	0		0	0		0	0	2.75	1	4	2.75	1	3
683	SPCC1235.01	SPCC320.02c sequence orphan|Schizosaccharomyces pombe|chr 3|||Manual	69.6505		0	0		0	0		0	0		0	0	2.74	1	1	2.74	1	1
684	SPBC29A10.11c	vps902 vps9b|guanyl-nucleotide exchange factor Vps902 |Schizosaccharomyces pombe|chr 2|||Manual	45.269		0	0		0	0		0	0		0	0	2.74	1	1		0	0
685	SPAC23G3.01	rpb2 SPAC521.06|RNA polymerase II complex subunit Rpb2|Schizosaccharomyces pombe|chr 1|||Manual	137.762		0	0		0	0		0	0		0	0	2.73	3	3		0	0
686	SPBC30D10.03c	IMP 5'-nucleotidase |Schizosaccharomyces pombe|chr 2|||Manual	45.7767		0	0		0	0		0	0		0	0	2.72	1	2		0	0
687	SPCC132.02	hst2 Sir2 family histone deacetylase Hst2|Schizosaccharomyces pombe|chr 3|||Manual	37.8913		0	0		0	0		0	0		0	0	2.71	1	1		0	0
688	SPBC646.08c	oxysterol binding protein |Schizosaccharomyces pombe|chr 2|||Manual	58.6555		0	0		0	0		0	0		0	0	2.71	1	2		0	0
689	SPBC4.03c	COPII-coated vesicle component Sfb3 |Schizosaccharomyces pombe|chr 2|||Manual	98.0069		0	0		0	0		0	0		0	0	2.69	2	2		0	0
690	SPAC6F12.15c	cut9 dre1|anaphase-promoting complex subunit Cut9|Schizosaccharomyces pombe|chr 1|||Manual	75.8405		0	0		0	0		0	0	1.19	1	1	1.49	1	1		0	0
691	SPAC869.04	formamidase-like protein |Schizosaccharomyces pombe|chr 1|||Manual	44.7644		0	0		0	0		0	0		0	0	2.68	1	1	2.68	1	1
692	SPBC16E9.11c	pub3 HECT-type ubiquitin-protein ligase Pub3 |Schizosaccharomyces pombe|chr 2|||Manual	89.2049		0	0	2.67	1	1		0	0		0	0		0	0		0	0
693	SPAC1565.02c	Rho-type GTPase activating protein |Schizosaccharomyces pombe|chr 1|||Manual	43.0808		0	0		0	0		0	0		0	0	2.67	1	1		0	0
694	SPCC162.11c	uridine kinase/uracil phosphoribosyltransferase |Schizosaccharomyces pombe|chr 3|||Manual	51.3571		0	0		0	0		0	0		0	0		0	0	2.64	1	1
695	SPAC17A2.03c	vma6 V-type ATPase V0 subunit d |Schizosaccharomyces pombe|chr 1|||Manual	39.2985		0	0		0	0		0	0		0	0	2.62	1	1		0	0
696	SPAC1B1.02c	NAD/NADH kinase |Schizosaccharomyces pombe|chr 1|||Manual	60.6705		0	0		0	0		0	0		0	0		0	0	2.61	1	1
697	SPAC637.05c	vma2 V-type ATPase V1 subunit B|Schizosaccharomyces pombe|chr 1|||Manual	55.8064		0	0		0	0		0	0		0	0		0	0	2.58	1	1
698	SPAC110.02	pds5 cohesin-associated protein Pds5|Schizosaccharomyces pombe|chr 1|||Manual	138.788		0	0		0	0		0	0		0	0	2.57	2	2	2.57	2	2
699	SPAC21E11.06	tif224 translation initiation factor eIF2B delta subunit |Schizosaccharomyces pombe|chr 1|||Manual	51.5511		0	0		0	0		0	0		0	0	2.57	1	1		0	0
700	SPCC1259.08	conserved fungal protein, DUF2457 family|Schizosaccharomyces pombe|chr 3|||Manual	42.9789	2.54	1	1		0	0		0	0		0	0		0	0		0	0
701	SPBC1A4.07c	U3 snoRNP-associated protein Sof1 |Schizosaccharomyces pombe|chr 2|||Manual	49.9635		0	0	2.52	1	1		0	0		0	0		0	0		0	0
702	SPAC23C4.02	crn1 actin binding protein, coronin Crn1|Schizosaccharomyces pombe|chr 1|||Manual	66.9738		0	0	2.5	1	1		0	0		0	0		0	0		0	0
703	SPAC167.05	SPAC57A7.01 Usp |Schizosaccharomyces pombe|chr 1|||Manual	65.9076		0	0		0	0		0	0		0	0		0	0	2.5	1	1
704	SPAPB8E5.07c	ribosome biogenesis protein Rrp12 |Schizosaccharomyces pombe|chr 1|||Manual	130.448		0	0		0	0		0	0		0	0	2.49	3	3		0	0
705	SPAC3C7.05c	mug191 alpha-1,6-mannanase |Schizosaccharomyces pombe|chr 1|||Manual	49.7484		0	0		0	0		0	0		0	0		0	0	2.49	1	1
706	SPCC11E10.04	ppr6 mitochondrial PPR repreat protein Ppr6|Schizosaccharomyces pombe|chr 3|||Manual	51		0	0		0	0		0	0		0	0	2.48	1	1	2.48	1	1
707	SPAC3H8.02	sec14 cytosolic factor family phosphatidylinositol transporter |Schizosaccharomyces pombe|chr 1|||Manual	51.4408		0	0		0	0		0	0		0	0		0	0	2.48	1	1
708	SPAC1639.01c	SPAC806.09c GNS1/SUR4 family protein |Schizosaccharomyces pombe|chr 1|||Manual	41.5137		0	0		0	0		0	0		0	0	2.47	1	2		0	0
709	SPCC1884.02	nic1 SPCC757.01|NiCoT heavy metal ion transporter Nic1|Schizosaccharomyces pombe|chr 3|||Manual	45.598		0	0		0	0		0	0		0	0		0	0	2.45	1	2
710	SPAC22F3.09c	res2 mcs1, pct1|MBF transcription factor complex subunit Res2|Schizosaccharomyces pombe|chr 1|||Manual	73.6557		0	0		0	0		0	0		0	0		0	0	2.44	1	1
711	SPBC405.06	DNAJ protein Xdj1 |Schizosaccharomyces pombe|chr 2|||Manual	46.0971		0	0		0	0		0	0		0	0	2.42	1	1		0	0
712	SPBC21D10.11c	nfs1 mitochondrial cysteine desulfurase Nfs1 |Schizosaccharomyces pombe|chr 2|||Manual	55.5081		0	0		0	0		0	0		0	0		0	0	2.4	1	1
713	SPBC1271.02	stt3 oligosaccharyltransferase subunit Stt3|Schizosaccharomyces pombe|chr 2|||Manual	84.9191		0	0		0	0		0	0		0	0	2.39	2	3	1.06	1	1
714	SPAC10F6.01c	sir1 SPAC4C5.05c|sulfite reductase Sir1|Schizosaccharomyces pombe|chr 1|||Manual	163.743	0.81	1	1		0	0		0	0		0	0	1.56	2	4		0	0
715	SPCC364.04c	CASP family protein involved in Golgi vesicle transport |Schizosaccharomyces pombe|chr 3|||Manual	72.1381		0	0		0	0		0	0		0	0	2.37	1	1		0	0
716	SPCC1442.03	SPCC1450.19 mitochondrial ATP-Mg/Pi carrier |Schizosaccharomyces pombe|chr 3|||Manual	37.6944		0	0		0	0		0	0		0	0		0	0	2.37	1	1
717	SPAC644.11c	pkp1 mitochondrial pyruvate dehydrogenase |Schizosaccharomyces pombe|chr 1|||Manual	48.1567		0	0		0	0		0	0		0	0		0	0	2.35	1	1
718	SPBC32F12.06	pch1 P-TEFB associated cyclin, cyclin T Pch1|Schizosaccharomyces pombe|chr 2|||Manual	38.2625		0	0		0	0		0	0		0	0	2.34	1	1		0	0
719	SPBC947.02	apl2 AP-1 adaptor complex subunit beta subunit Apl2|Schizosaccharomyces pombe|chr 2|||Manual	76.6327		0	0		0	0		0	0		0	0	2.34	2	3	2.34	2	2
720	SPAC6G10.03c	mitochondrial cardiolipin-specific phospholipase |Schizosaccharomyces pombe|chr 1|||Manual	48.689		0	0		0	0		0	0		0	0	2.34	1	1		0	0
721	SPAC630.07c	sequence orphan|Schizosaccharomyces pombe|chr 1|||Manual	48.6751		0	0		0	0		0	0		0	0	2.33	1	1	2.33	1	1
722	SPBC428.11	met17 homocysteine synthase Met17|Schizosaccharomyces pombe|chr 2|||Manual	46.3796		0	0		0	0		0	0		0	0	2.33	1	1		0	0
723	SPCC290.02	rpc34 DNA-directed RNA polymerase III complex subunit Rpc34 |Schizosaccharomyces pombe|chr 3|||Manual	33.9286		0	0		0	0		0	0		0	0	2.33	1	7	2.33	1	5
724	SPCC962.01	SPCP31B10.09 C2 domain protein|Schizosaccharomyces pombe|chr 3|||Manual	155.935		0	0		0	0		0	0		0	0	2.31	3	3		0	0
725	SPAC24B11.06c	sty1 spc1, phh1|MAP kinase Sty1|Schizosaccharomyces pombe|chr 1|||Manual	40.1964		0	0		0	0		0	0		0	0	2.29	1	1		0	0
726	SPCC11E10.05c	ynd1 nucleoside diphosphatase Ynd1|Schizosaccharomyces pombe|chr 3|||Manual	64.6386		0	0		0	0		0	0	2.27	1	1		0	0		0	0
727	SPAC12G12.03	cip2 RNA-binding protein Cip2|Schizosaccharomyces pombe|chr 1|||Manual	62.0311		0	0	2.26	1	1		0	0		0	0		0	0		0	0
728	SPBC30B4.06c	mitochondrial GIDA family tRNA uridine 5-carboxymethylaminomethyl modification enzyme |Schizosaccharomyces pombe|chr 2|||Manual	74.1833		0	0		0	0	2.25	1	1		0	0		0	0		0	0
729	SPBC887.17	transmembrane transporter |Schizosaccharomyces pombe|chr 2|||Manual	68.5184		0	0		0	0		0	0		0	0	2.24	1	1		0	0
730	SPAC139.05	succinate-semialdehyde dehydrogenase |Schizosaccharomyces pombe|chr 1|||Manual	53.2722		0	0		0	0		0	0		0	0	2.23	1	1		0	0
731	SPBC20F10.07	GRAM domain protein|Schizosaccharomyces pombe|chr 2|||Manual	85.3021		0	0		0	0		0	0		0	0	2.23	1	1		0	0
732	SPAC27F1.07	ost1 dolichyl-diphospho-oligosaccharide-protein glycosyltransferase Ost1 |Schizosaccharomyces pombe|chr 1|||Manual	51.6513		0	0		0	0		0	0		0	0	2.22	1	2		0	0
733	SPAC1006.01	psp3 vacuolar serine protease Psp3 |Schizosaccharomyces pombe|chr 1|||Manual	48.7022		0	0		0	0		0	0		0	0	2.22	1	7	2.22	1	6
734	SPAC23H3.03c	npr2 Npr2/3 complex subunit Npr2 |Schizosaccharomyces pombe|chr 1|||Manual	46.9977		0	0		0	0		0	0	2.2	1	1		0	0		0	0
735	SPBC56F2.11	met6 homoserine O-acetyltransferase Met6|Schizosaccharomyces pombe|chr 2|||Manual	55.4645		0	0		0	0		0	0		0	0		0	0	2.2	1	1
736	SPAPJ696.01c	vps17 retromer complex subunit Vps17|Schizosaccharomyces pombe|chr 1|||Manual	60.8831		0	0		0	0		0	0		0	0	2.19	1	1	2.19	1	1
737	SPCC1494.06c	ATP-dependent RNA helicase Dbp9 |Schizosaccharomyces pombe|chr 3|||Manual	67.4089		0	0		0	0		0	0		0	0		0	0	2.18	1	1
738	SPCC1223.12c	meu10 GPI anchored cell surface protein involved in ascospore wall assembly Meu10|Schizosaccharomyces pombe|chr 3|||Manual	45.4925		0	0		0	0		0	0		0	0	2.16	1	1		0	0
739	SPBC21D10.12	hob1 BAR adaptor protein Hob1|Schizosaccharomyces pombe|chr 2|||Manual	51.3597		0	0		0	0		0	0		0	0	2.15	1	1		0	0
740	SPBC119.10	asn1 asparagine synthetase|Schizosaccharomyces pombe|chr 2|||Manual	63.2009		0	0		0	0		0	0		0	0	2.15	1	1		0	0
741	SPAC4G9.09c	arg11 N-acetyl-gamma-glutamyl-phosphate reductase/acetylglutamate kinase|Schizosaccharomyces pombe|chr 1|||Manual	97.6447		0	0		0	0		0	0		0	0	2.15	2	2		0	0
742	SPAC24B11.12c	P-type ATPase |Schizosaccharomyces pombe|chr 1|||Manual	159.254		0	0		0	0		0	0		0	0	2.14	2	2		0	0
743	SPCP25A2.03	THO complex subunit |Schizosaccharomyces pombe|chr 3|||Manual	85.1871		0	0		0	0		0	0		0	0		0	0	2.13	1	1
744	SPBC1198.08	dipeptidase Dug1 |Schizosaccharomyces pombe|chr 2|||Manual	52.8067		0	0		0	0		0	0		0	0	2.1	1	1		0	0
745	SPAC2F3.06c	kap104 karyopherin Kap104|Schizosaccharomyces pombe|chr 1|||Manual	101.653		0	0		0	0		0	0		0	0	2.09	2	3	1.1	1	1
746	SPAC17G6.10	ssr1 SWI/SNF and RSC complex subunit Ssr1|Schizosaccharomyces pombe|chr 1|||Manual	59.6016		0	0		0	0		0	0		0	0	2.09	1	1		0	0
747	SPBC14F5.03c	kap123 karyopherin Kap123|Schizosaccharomyces pombe|chr 2|||Manual	117.759		0	0		0	0		0	0		0	0	1.97	2	2	1.31	2	3
748	SPBC23E6.04c	utp10 U3 snoRNP-associated protein Utp10 |Schizosaccharomyces pombe|chr 2|||Manual	186.294		0	0		0	0		0	0		0	0	2.06	3	3		0	0
749	SPAC12B10.01c	SPAC31F12.02c, SPAC637.15c|ubiquitin-protein ligase E3 |Schizosaccharomyces pombe|chr 1|||Manual	185.5		0	0		0	0		0	0		0	0	2.06	3	3	1.46	2	2
750	SPCC965.11c	amino acid transporter |Schizosaccharomyces pombe|chr 3|||Manual	59.393		0	0		0	0		0	0		0	0	2.05	1	1		0	0
751	SPAC23D3.13c	guanyl-nucleotide exchange factor |Schizosaccharomyces pombe|chr 1|||Manual	181.335		0	0		0	0		0	0		0	0	2.04	3	4	1.42	2	2
752	SPBC2G2.02	syj1 inositol-polyphosphate 5-phosphatase |Schizosaccharomyces pombe|chr 2|||Manual	121.746		0	0		0	0		0	0		0	0	2.04	2	2		0	0
753	SPAC9G1.02	wis4 wak1, wik1|MAP kinase kinase kinase Wis4|Schizosaccharomyces pombe|chr 1|||Manual	160.437		0	0		0	0	0.79	1	2		0	0	1.21	1	1		0	0
754	SPAC27D7.03c	mei2 RNA-binding protein involved in meiosis Mei2|Schizosaccharomyces pombe|chr 1|||Manual	82.6249		0	0		0	0		0	0		0	0	2	1	1		0	0
755	SPAC1687.11	spb1 rRNA methyltransferase Spb1 |Schizosaccharomyces pombe|chr 1|||Manual	90.8494		0	0		0	0		0	0		0	0	2	1	1		0	0
756	SPCC306.09c	cap1 cap|adenylyl cyclase-associated protein Cap1|Schizosaccharomyces pombe|chr 3|||Manual	60.2056		0	0		0	0		0	0		0	0	2	1	1	2	1	1
757	SPAC26H5.06	pot1 telomere end-binding protein Pot1|Schizosaccharomyces pombe|chr 1|||Manual	64.0708		0	0		0	0		0	0	1.98	1	1		0	0		0	0
758	SPBC36.05c	clr6 histone deacetylase |Schizosaccharomyces pombe|chr 2|||Manual	46.0823		0	0		0	0		0	0		0	0	1.98	1	2	1.98	1	1
759	SPACUNK4.07c	cta4 sev4, SPAPYUK71.01|P-type ATPase, calcium transporting Cta4|Schizosaccharomyces pombe|chr 1|||Manual	136.173		0	0		0	0		0	0		0	0	1.98	2	3		0	0
760	SPAC6G9.02c	nop9 RNA-binding protein Nop9 |Schizosaccharomyces pombe|chr 1|||Manual	75.3927		0	0		0	0		0	0		0	0		0	0	1.98	1	1
761	SPAC1687.18c	ssl3 cohesin loading factor Ssl3|Schizosaccharomyces pombe|chr 1|||Manual	64.7306		0	0		0	0		0	0		0	0	1.97	1	1		0	0
762	SPAC222.14c	GTP binding protein Sey1 |Schizosaccharomyces pombe|chr 1|||Manual	87.4552		0	0		0	0		0	0		0	0	1.97	1	1		0	0
763	SPBC8D2.06	irs1 cytoplasmic isoleucine-tRNA ligase Irs1 |Schizosaccharomyces pombe|chr 2|||Manual	122.838		0	0		0	0		0	0		0	0	1.97	1	1		0	0
764	SPBP8B7.19	spt16 FACT complex component Spt16|Schizosaccharomyces pombe|chr 2|||Manual	116.379		0	0	0.79	1	1		0	0		0	0	1.18	1	1		0	0
765	SPBC16D10.05	mok13 alpha-1,3-glucan synthase Mok13|Schizosaccharomyces pombe|chr 2|||Manual	269.024		0	0		0	0		0	0		0	0	1.95	3	3		0	0
766	SPAC328.06	ubp2 ubiquitin C-terminal hydrolase Ubp2|Schizosaccharomyces pombe|chr 1|||Manual	130.217		0	0		0	0	0.96	1	1	0.96	1	1		0	0		0	0
767	SPAC31G5.10	eta2 Myb family protein Eta2|Schizosaccharomyces pombe|chr 1|||Manual	65.241		0	0		0	0		0	0		0	0	1.93	1	1		0	0
768	SPAC2G11.07c	ptc3 protein phosphatase 2c homolog 3|Schizosaccharomyces pombe|chr 1|||Manual	44.8286		0	0		0	0		0	0		0	0	1.93	1	1		0	0
769	SPAC22A12.11	dak1 dihydroxyacetone kinase Dak1|Schizosaccharomyces pombe|chr 1|||Manual	62.2772		0	0		0	0		0	0		0	0	1.9	1	2	1.9	1	1
770	SPAC23C4.05c	LEA domain protein|Schizosaccharomyces pombe|chr 1|||Manual	49.5012		0	0		0	0		0	0		0	0	1.86	1	1		0	0
771	SPAP8A3.09c	paa1 protein phosphatase regulatory subunit Paa1|Schizosaccharomyces pombe|chr 1|||Manual	66.5748		0	0		0	0		0	0		0	0	1.86	1	1	1.86	1	1
772	SPAC19B12.02c	gas1 cell wall protein Gas1, 1,3-beta-glucanosyltransferase |Schizosaccharomyces pombe|chr 1|||Manual	58.0786		0	0		0	0		0	0		0	0	1.85	1	1		0	0
773	SPBC16A3.18	cip1 RNA-binding protein Cip1|Schizosaccharomyces pombe|chr 2|||Manual	53.4449	1.84	1	1		0	0		0	0		0	0		0	0		0	0
774	SPAC29A4.08c	prp19 cwf8|ubiquitin-protein ligase E4|Schizosaccharomyces pombe|chr 1|||Manual	54.1577		0	0		0	0	1.84	1	1		0	0		0	0		0	0
775	SPCC31H12.07	sec231 sec23a, SPCC5E4.01|COPII cargo receptor subunit Sec23a |Schizosaccharomyces pombe|chr 3|||Manual	84.791		0	0		0	0		0	0		0	0	1.84	1	1		0	0
776	SPBC1289.04c	pob1 Boi family protein|Schizosaccharomyces pombe|chr 2|||Manual	93.7161		0	0		0	0		0	0		0	0		0	0	1.84	1	1
777	SPCC18B5.07c	nup61 nucleoporin Nup61|Schizosaccharomyces pombe|chr 3|||Manual	59.1295		0	0	1.82	1	1		0	0		0	0		0	0		0	0
778	SPBC1703.03c	armadillo repeat protein, unknown biological role|Schizosaccharomyces pombe|chr 2|||Manual	74.764		0	0		0	0		0	0		0	0	1.81	1	1		0	0
779	SPCPJ732.02c	xylulose kinase |Schizosaccharomyces pombe|chr 3|||Manual	61.6444		0	0		0	0		0	0		0	0	1.8	1	1		0	0
780	SPAC1565.07c	TATA-binding protein |Schizosaccharomyces pombe|chr 1|||Manual	137.796		0	0		0	0		0	0		0	0	1.8	2	2		0	0
781	SPAC4H3.11c	ppc89 mug127|spindle pole body protein Ppc89|Schizosaccharomyces pombe|chr 1|||Manual	89.1335		0	0		0	0		0	0	1.79	1	1		0	0		0	0
782	SPCC338.07c	naa15 NatA N-acetyltransferase complex regulatory subunit Naa15 |Schizosaccharomyces pombe|chr 3|||Manual	83.626		0	0		0	0		0	0		0	0	1.78	1	1		0	0
783	SPBC4F6.14	RNA-binding protein |Schizosaccharomyces pombe|chr 2|||Manual	76.9869		0	0		0	0		0	0		0	0	1.78	1	1		0	0
784	SPBC31F10.11c	cwf4 syf3|complexed with Cdc5 protein Cwf4|Schizosaccharomyces pombe|chr 2|||Manual	80.7892		0	0		0	0		0	0		0	0	1.78	1	1		0	0
785	SPBC8D2.13	shq1 box H/ACA snoRNP assembly protein Shq1 |Schizosaccharomyces pombe|chr 2|||Manual	52.3601		0	0		0	0		0	0		0	0		0	0	1.77	1	1
786	SPAPB1E7.06c	eme1 mms4, slx2|Holliday junction resolvase subunit Eme1|Schizosaccharomyces pombe|chr 1|||Manual	82.5231		0	0		0	0		0	0		0	0		0	0	1.77	1	1
787	SPCC1235.10c	sec6 exocyst complex subunit Sec6|Schizosaccharomyces pombe|chr 3|||Manual	85.7993		0	0		0	0		0	0		0	0	1.73	1	1		0	0
788	SPBC557.04	ppk29 Ark1/Prk1 family protein kinase Ppk29|Schizosaccharomyces pombe|chr 2|||Manual	96.0664		0	0		0	0		0	0	1.72	1	1		0	0		0	0
789	SPBC1A4.05	blt1 Blt1|Schizosaccharomyces pombe|chr 2|||Manual	78.069		0	0		0	0		0	0		0	0	1.71	1	1		0	0
790	SPBC211.03c	guanyl-nucleotide exchange factor |Schizosaccharomyces pombe|chr 2|||Manual	165.324		0	0		0	0		0	0		0	0	0.68	1	1	1.71	2	3
791	SPAC26F1.13c	lrs1 cytoplasmic leucine-tRNA ligase Lrs1 |Schizosaccharomyces pombe|chr 1|||Manual	126.371		0	0		0	0		0	0		0	0	1.71	2	2		0	0
792	SPAC26F1.14c	aif1 SPAC29A4.01c|apoptosis-inducing factor homolog Aif1 |Schizosaccharomyces pombe|chr 1|||Manual	66.5243		0	0		0	0		0	0		0	0	1.64	1	1		0	0
793	SPCC1259.14c	meu27 S. pombe specific UPF0300 family protein 5|Schizosaccharomyces pombe|chr 3|||Manual	83.7744		0	0		0	0		0	0		0	0	1.63	1	1		0	0
794	SPBP23A10.04	apc2 anaphase-promoting complex cullin family subunit Apc2|Schizosaccharomyces pombe|chr 2|||Manual	78.6928		0	0		0	0		0	0		0	0	1.62	1	1		0	0
795	SPAC6G9.14	RNA-binding protein |Schizosaccharomyces pombe|chr 1|||Manual	73.2466		0	0		0	0		0	0		0	0	1.62	1	1		0	0
796	SPAC926.06c	leucine-rich repeat protein, unknown|Schizosaccharomyces pombe|chr 1|||Manual	69.4416		0	0		0	0		0	0		0	0	1.61	1	1	1.61	1	1
797	SPBC1271.15c	mitochondrial translation initiation factor IF-2Mt |Schizosaccharomyces pombe|chr 2|||Manual	75.5641	1.6	1	1		0	0		0	0		0	0		0	0		0	0
798	SPAC1952.06c	DUF1716 family protein|Schizosaccharomyces pombe|chr 1|||Manual	64.549		0	0		0	0		0	0		0	0	1.6	1	2	1.6	1	1
799	SPAC1527.01	mok11 SPAC23D3.15|alpha-1,3-glucan synthase Mok11|Schizosaccharomyces pombe|chr 1|||Manual	271.851		0	0		0	0		0	0		0	0	1	2	2	0.58	1	1
800	SPAC26H5.02c	DNA replication ATPase |Schizosaccharomyces pombe|chr 1|||Manual	56.2709		0	0		0	0		0	0		0	0		0	0	1.59	1	1
801	SPAC2F7.06c	pol4 DNA polymerase X family|Schizosaccharomyces pombe|chr 1|||Manual	57.3602		0	0		0	0		0	0		0	0	1.58	1	1	1.58	1	1
802	SPCC1902.02	mug72 SPCC663.16c|oxidoreductase |Schizosaccharomyces pombe|chr 3|||Manual	62.8069		0	0	1.57	1	1		0	0		0	0		0	0		0	0
803	SPBP8B7.21	ubp3 ubiquitin C-terminal hydrolase Ubp3|Schizosaccharomyces pombe|chr 2|||Manual	58.0454	1.56	1	1		0	0		0	0		0	0		0	0		0	0
804	SPBC21D10.09c	ubiquitin-protein ligase E3 |Schizosaccharomyces pombe|chr 2|||Manual	184.254		0	0		0	0		0	0		0	0	0.99	1	1	1.55	2	2
805	SPBC19C7.06	prs1 cytoplasmic proline-tRNA ligase Prs1 |Schizosaccharomyces pombe|chr 2|||Manual	78.8255		0	0		0	0		0	0		0	0	1.54	1	1		0	0
806	SPBC106.14c	sda1 SDA1 family protein |Schizosaccharomyces pombe|chr 2|||Manual	81.2		0	0		0	0		0	0		0	0	1.53	1	1	1.53	1	1
807	SPCC1620.11	nup97 mug87|nucleoporin Nic96 homolog|Schizosaccharomyces pombe|chr 3|||Manual	97.502		0	0		0	0		0	0		0	0	1.53	1	1		0	0
808	SPAC16A10.03c	zinc finger protein Pep5/Vps11-like |Schizosaccharomyces pombe|chr 1|||Manual	97.423		0	0		0	0		0	0		0	0	1.53	1	1		0	0
809	SPBC17A3.04c	rar1 mrs1, mes1|cytoplasmic methionine-tRNA ligase Mrs1 |Schizosaccharomyces pombe|chr 2|||Manual	88.8247		0	0		0	0		0	0		0	0		0	0	1.53	1	1
810	SPAC22H12.05c	fasciclin domain protein|Schizosaccharomyces pombe|chr 1|||Manual	82.5378		0	0		0	0		0	0		0	0	1.51	1	1		0	0
811	SPAC21E11.08	lcb2 SPAC2C4.02|serine palmitoyltransferase Lcb2 |Schizosaccharomyces pombe|chr 1|||Manual	67.4761		0	0		0	0		0	0		0	0	1.49	1	1		0	0
812	SPAC16E8.09	scd1 ral1|RhoGEF Scd1|Schizosaccharomyces pombe|chr 1|||Manual	99.0396		0	0		0	0		0	0		0	0	1.49	1	1		0	0
813	SPAC24C9.07c	bgs2 meu21, pgs2|1,3-beta-glucan synthase subunit Bgs2|Schizosaccharomyces pombe|chr 1|||Manual	219.042		0	0	0.58	1	2		0	0	0.58	1	1	0.9	2	2		0	0
814	SPAC24B11.11c	sid2 NDR kinase Sid2|Schizosaccharomyces pombe|chr 1|||Manual	70.4471		0	0		0	0		0	0	1.48	1	1		0	0		0	0
815	SPCC962.03c	cut15 karyopherin Cut15|Schizosaccharomyces pombe|chr 3|||Manual	60.3877		0	0		0	0		0	0		0	0	1.48	1	1		0	0
816	SPBC887.03c	noc3 Noc2p-Noc3p complex subunit Noc3 |Schizosaccharomyces pombe|chr 2|||Manual	85.0479		0	0		0	0		0	0		0	0	1.47	1	1		0	0
817	SPBC31F10.04c	srb4 med17|mediator complex subunit Srb4|Schizosaccharomyces pombe|chr 2|||Manual	62.4404		0	0		0	0		0	0		0	0	1.47	1	2		0	0
818	SPBC1706.01	tea4 wsh3|tip elongation aberrant protein Tea4|Schizosaccharomyces pombe|chr 2|||Manual	90.7387		0	0	1.46	1	1		0	0		0	0		0	0		0	0
819	SPBC15C4.02	ABC1 kinase family protein|Schizosaccharomyces pombe|chr 2|||Manual	64.0729		0	0	1.44	1	1		0	0		0	0		0	0		0	0
820	SPBC106.09	cut4 apc1|anaphase-promoting complex subunit Apc1|Schizosaccharomyces pombe|chr 2|||Manual	165.307		0	0		0	0		0	0		0	0	0.69	1	1	0.75	1	1
821	SPAC1F3.09	mug161 CwfJ family protein, splicing factor |Schizosaccharomyces pombe|chr 1|||Manual	63.1758		0	0		0	0		0	0		0	0	1.43	1	1	1.43	1	1
822	SPBC25H2.12c	cct7 chaperonin-containing T-complex eta subunit Cct7|Schizosaccharomyces pombe|chr 2|||Manual	60.6483		0	0		0	0		0	0		0	0	1.43	1	1		0	0
823	SPAC4F8.11	WD repeat protein, human WDR24 family|Schizosaccharomyces pombe|chr 1|||Manual	93.1696		0	0		0	0		0	0	1.42	1	1		0	0		0	0
824	SPAC1B3.05	not3 CCR4-Not complex subunit Not3/5 |Schizosaccharomyces pombe|chr 1|||Manual	72.7148		0	0		0	0		0	0		0	0	1.41	1	1		0	0
825	SPCC553.08c	GTPase Ria1 |Schizosaccharomyces pombe|chr 3|||Manual	112.058	1.4	1	1		0	0		0	0		0	0		0	0		0	0
826	SPBC19C2.10	BAR adaptor protein|Schizosaccharomyces pombe|chr 2|||Manual	56.6974		0	0		0	0		0	0		0	0	1.4	1	4	1.4	1	2
827	SPAC1834.08	mak1 phk3|histidine kinase Mak1|Schizosaccharomyces pombe|chr 1|||Manual	184.463		0	0		0	0		0	0		0	0	1.4	2	2		0	0
828	SPCC290.03c	nup186 nucleoporin Nup186|Schizosaccharomyces pombe|chr 3|||Manual	186.294		0	0		0	0		0	0		0	0	1.4	2	2	0.67	1	1
829	SPBC21B10.03c	ataxin-2 homolog |Schizosaccharomyces pombe|chr 2|||Manual	85.471		0	0		0	0		0	0	1.39	1	1		0	0		0	0
830	SPBC21C3.20c	git1 C2 domain protein Git1|Schizosaccharomyces pombe|chr 2|||Manual	128.218		0	0		0	0		0	0		0	0	1.37	1	1	1.37	1	1
831	SPAC23A1.12c	frs1 phenylalanine-tRNA ligase beta subunit Frs1 |Schizosaccharomyces pombe|chr 1|||Manual	66.8067		0	0		0	0		0	0		0	0	1.36	1	1	1.36	1	1
832	SPBC4F6.06	kin1 microtubule affinity-regulating kinase Kin1|Schizosaccharomyces pombe|chr 2|||Manual	98.6881		0	0		0	0		0	0		0	0	1.35	1	1	1.35	1	1
833	SPBC17G9.04c	nup85 ptr5|nucleoporin Nup85|Schizosaccharomyces pombe|chr 2|||Manual	77.9727	1.33	1	1		0	0		0	0		0	0		0	0		0	0
834	SPBC1709.02c	vrs1 vas1, SPBC1734.18c, ValRS1|cytoplasmic valine-tRNA ligase Vrs1/Vas1|Schizosaccharomyces pombe|chr 2|||Manual	111.247		0	0		0	0		0	0		0	0	1.33	1	1		0	0
835	SPCC790.02	pep3 vps18|ubiquitin-protein ligase E3 |Schizosaccharomyces pombe|chr 3|||Manual	103.653		0	0		0	0		0	0		0	0	1.33	1	1		0	0
836	SPAC2F7.07c	cph2 rco1|Clr6 histone deacetylase associated PHD protein-2 Cph2|Schizosaccharomyces pombe|chr 1|||Manual	68.7338		0	0		0	0		0	0		0	0	1.32	1	1		0	0
837	SPBC56F2.04	utp20 U3 snoRNP protein Utp20 |Schizosaccharomyces pombe|chr 2|||Manual	285.047		0	0		0	0		0	0		0	0	1.32	3	3		0	0
838	SPAC22H10.03c	kap114 karyopherin Kap14|Schizosaccharomyces pombe|chr 1|||Manual	111.793		0	0		0	0		0	0		0	0	1.31	1	1		0	0
839	SPAC27E2.06c	mitochondrial methionine-tRNA ligase |Schizosaccharomyces pombe|chr 1|||Manual	61.907		0	0		0	0		0	0		0	0	1.3	1	1		0	0
840	SPAC15A10.16	bud6 aip3, fat1, SPAC15E1.01|actin interacting protein 3 homolog Bud6|Schizosaccharomyces pombe|chr 1|||Manual	154.233		0	0		0	0		0	0		0	0		0	0	1.3	1	1
841	SPBC119.07	ppk19 vps15|serine/threonine protein kinase Ppk19|Schizosaccharomyces pombe|chr 2|||Manual	190.975		0	0		0	0		0	0		0	0	1.29	2	2		0	0
842	SPAC824.08	gda1 gdp1|guanosine-diphosphatase Gda1|Schizosaccharomyces pombe|chr 1|||Manual	61.5496		0	0		0	0		0	0		0	0	1.26	1	1		0	0
843	SPAC1556.02c	sdh1 succinate dehydrogenase Sdh1 |Schizosaccharomyces pombe|chr 1|||Manual	70.4218		0	0		0	0		0	0		0	0	1.25	1	1		0	0
844	SPBC646.02	cwf11 complexed with Cdc5 protein Cwf11|Schizosaccharomyces pombe|chr 2|||Manual	148.278		0	0		0	0		0	0		0	0		0	0	1.25	1	1
845	SPAC13G6.01c	rad8 SPAC5H10.14c|ubiquitin-protein ligase E3 Rad8|Schizosaccharomyces pombe|chr 1|||Manual	128.528		0	0		0	0		0	0		0	0	1.24	1	5	1.24	1	3
846	SPAC589.12	SPAC688.01 glycosylceramide biosynthesis protein |Schizosaccharomyces pombe|chr 1|||Manual	109.964		0	0		0	0		0	0		0	0	1.24	1	1		0	0
847	SPCC74.03c	ssp2 ucp9|serine/threonine protein kinase Ssp2|Schizosaccharomyces pombe|chr 3|||Manual	65.9536		0	0		0	0		0	0		0	0	1.22	1	1		0	0
848	SPAC22F8.08	sec24 sfb2|COPII cargo receptor Sec24/Sfb2 subunit|Schizosaccharomyces pombe|chr 1|||Manual	101.84		0	0		0	0		0	0		0	0	1.19	1	1		0	0
849	SPCC645.14c	sti1 chaperone activator Sti1 |Schizosaccharomyces pombe|chr 3|||Manual	65.5036		0	0		0	0		0	0		0	0	1.18	1	1		0	0
850	SPCC1739.11c	cdc11 SIN component scaffold protein, centriolin ortholog Cdc11|Schizosaccharomyces pombe|chr 3|||Manual	118.555		0	0		0	0		0	0	1.15	1	1		0	0		0	0
851	SPBC1685.15c	klp6 sot2, SPBC649.01c|kinesin-like protein Klp6|Schizosaccharomyces pombe|chr 2|||Manual	87.742		0	0		0	0		0	0		0	0	1.15	1	1	1.15	1	1
852	SPAC25B8.16	RNase P and RNase MRP subunit |Schizosaccharomyces pombe|chr 1|||Manual	79.8802		0	0		0	0		0	0		0	0	1.15	1	1		0	0
853	SPBC13G1.10c	mug81 ATP-dependent RNA helicase Slh1 |Schizosaccharomyces pombe|chr 2|||Manual	218.427		0	0		0	0		0	0		0	0	1.14	2	2		0	0
854	SPAC1805.17	crm1 caf2, SPAC1B2.01|importin family nuclear export receptor Crm1|Schizosaccharomyces pombe|chr 1|||Manual	123.488		0	0		0	0		0	0		0	0	1.11	1	1		0	0
855	SPAC15A10.13	ppk3 HEAT repeat protein Ppk3|Schizosaccharomyces pombe|chr 1|||Manual	71.5883		0	0		0	0		0	0		0	0	1.1	1	2		0	0
856	SPBC23E6.09	ssn6 transcriptional corepressor Ssn6|Schizosaccharomyces pombe|chr 2|||Manual	121.442		0	0		0	0		0	0		0	0	1.09	1	1		0	0
857	SPAC14C4.05c	man1 heh2, mug61|LEM domain protein Man1, Sad1 interacting factor |Schizosaccharomyces pombe|chr 1|||Manual	94.8486		0	0		0	0		0	0		0	0	1.07	1	1		0	0
858	SPACUNK4.16c	alpha,alpha-trehalose-phosphate synthase |Schizosaccharomyces pombe|chr 1|||Manual	106.751		0	0		0	0		0	0		0	0		0	0	1.06	1	1
859	SPAC22F3.10c	gcs1 apd1|glutamate-cysteine ligase Gcs1|Schizosaccharomyces pombe|chr 1|||Manual	76.474		0	0		0	0		0	0		0	0	1.05	1	1		0	0
860	SPBC17D1.07c	GTPase regulator |Schizosaccharomyces pombe|chr 2|||Manual	111.101		0	0		0	0		0	0		0	0	1.05	1	1		0	0
861	SPCC4G3.10c	rhp42 rhp4b|DNA repair protein Rhp42|Schizosaccharomyces pombe|chr 3|||Manual	78.9746		0	0		0	0		0	0		0	0	1.02	1	2	1.02	1	1
862	SPAC25H1.07	emc1 ER membrane protein complex subunit Emc1 |Schizosaccharomyces pombe|chr 1|||Manual	100.862		0	0		0	0		0	0		0	0	1.02	1	1		0	0
863	SPBC336.04	cdc6 pol3, pold, mis10|DNA polymerase delta catalytic subunit Cdc6|Schizosaccharomyces pombe|chr 2|||Manual	123.49		0	0		0	0		0	0		0	0		0	0	1.01	1	1
864	SPAC16E8.01	shd1 sla1|cytoskeletal protein binding protein Sla1 family, Shd1 |Schizosaccharomyces pombe|chr 1|||Manual	154.535	0.99	1	1		0	0		0	0		0	0		0	0		0	0
865	SPAC57A7.06	U3 snoRNP protein Utp14 |Schizosaccharomyces pombe|chr 1|||Manual	104.996		0	0		0	0		0	0		0	0	0.97	1	1		0	0
866	SPBC21C3.01c	vps13a vps1301, SPBC31F10.18c|chorein homolog |Schizosaccharomyces pombe|chr 2|||Manual	353.787		0	0		0	0		0	0		0	0	0.94	2	2		0	0
867	SPAC23C11.15	pst2 Clr6 histone deacetylase complex subunit Pst2|Schizosaccharomyces pombe|chr 1|||Manual	124.771		0	0		0	0		0	0		0	0	0.93	1	1	0.93	1	1
868	SPAC2F7.03c	pom1 DYRK family protein kinase Pom1|Schizosaccharomyces pombe|chr 1|||Manual	121.071		0	0		0	0	0.92	1	1		0	0		0	0		0	0
869	SPAC4F10.07c	atg13 apg13, mug78|autophagy associated protein kinase regulatory subunit Atg13|Schizosaccharomyces pombe|chr 1|||Manual	83.6582		0	0		0	0		0	0		0	0	0.92	1	4	0.92	1	4
870	SPCC4B3.04c	nte1 lysophospholipase |Schizosaccharomyces pombe|chr 3|||Manual	147.753		0	0		0	0		0	0		0	0	0.91	1	1		0	0
871	SPBC25H2.11c	spt7 SAGA complex bromodomain subunit Spt7|Schizosaccharomyces pombe|chr 2|||Manual	112.831		0	0		0	0		0	0		0	0	0.91	1	1		0	0
872	SPAC3F10.11c	abc2 glutathione S-conjugate-exporting ATPase Abc2|Schizosaccharomyces pombe|chr 1|||Manual	166.831		0	0		0	0		0	0		0	0	0.88	1	1	0.88	1	1
873	SPBC3F6.05	rga1 Rho-type GTPase activating protein Rga1|Schizosaccharomyces pombe|chr 2|||Manual	130.52		0	0		0	0		0	0		0	0	0.87	1	1		0	0
874	SPBC1734.16c	pst3 SIN3 family co-repressor Pst3|Schizosaccharomyces pombe|chr 2|||Manual	132.798		0	0		0	0		0	0		0	0	0.87	1	1		0	0
875	SPAC29A4.11	rga3 Rho-type GTPase activating protein Rga3|Schizosaccharomyces pombe|chr 1|||Manual	108.58		0	0		0	0		0	0	0.83	1	1		0	0		0	0
876	SPAP11E10.02c	mam3 SPAPB1A10.01c|cell agglutination protein Mam3|Schizosaccharomyces pombe|chr 1|||Manual	109.077		0	0		0	0		0	0		0	0	0.83	1	1		0	0
877	SPAC22G7.02	kap111 karyopherin Kap111 |Schizosaccharomyces pombe|chr 1|||Manual	111.397		0	0		0	0		0	0		0	0	0.81	1	2		0	0
878	SPAC4G9.08c	rpc2 DNA-directed RNA polymerase III complex subunit Rpc2|Schizosaccharomyces pombe|chr 1|||Manual	130.155		0	0		0	0		0	0		0	0	0.77	1	1		0	0
879	SPAC30.04c	abc4 glutathione S-conjugate-exporting ATPase Abc4|Schizosaccharomyces pombe|chr 1|||Manual	164.685		0	0		0	0		0	0		0	0	0.75	1	1		0	0
880	SPAC17A5.14	exo2 exonuclease II Exo2|Schizosaccharomyces pombe|chr 1|||Manual	152.493		0	0		0	0		0	0		0	0	0.75	1	1		0	0
881	SPBC31F10.14c	hip3 hir3|HIRA interacting protein Hip3|Schizosaccharomyces pombe|chr 2|||Manual	186.583		0	0		0	0		0	0		0	0	0.74	1	1		0	0
882	SPCC970.08	inositol polyphosphate kinase |Schizosaccharomyces pombe|chr 3|||Manual	108.652		0	0		0	0		0	0		0	0	0.72	1	2		0	0
883	SPCC1183.07	U3 snoRNP-associated protein Rrp5 |Schizosaccharomyces pombe|chr 3|||Manual	187.407		0	0	0.71	1	1		0	0		0	0		0	0		0	0
884	SPBC36B7.09	gcn2 ppk28, SPBP18G5.01|eIF2 alpha kinase Gcn2|Schizosaccharomyces pombe|chr 2|||Manual	181.08		0	0	0.7	1	1		0	0		0	0		0	0		0	0
885	SPAC1D4.14	tho2 SPAC22F3.14c|THO complex subunit Tho2 |Schizosaccharomyces pombe|chr 1|||Manual	188.715		0	0		0	0		0	0		0	0	0.68	1	1		0	0
886	SPAC2G11.02	urb2 ribosome biogenesis protein Urb2 |Schizosaccharomyces pombe|chr 1|||Manual	151.472		0	0		0	0		0	0		0	0	0.68	1	1		0	0
887	SPCC1322.12c	bub1 serine/threonine protein kinase Bub1|Schizosaccharomyces pombe|chr 3|||Manual	118.279		0	0		0	0		0	0		0	0	0.67	1	4		0	0
888	SPAC1250.01	snf21 SPAC29A4.21, brg1|ATP-dependent DNA helicase Snf21|Schizosaccharomyces pombe|chr 1|||Manual	140.001		0	0		0	0		0	0		0	0	0.67	1	1		0	0
889	SPBC28E12.06c	lvs1 SPBC3H7.16|beige protein homolog |Schizosaccharomyces pombe|chr 2|||Manual	295.471		0	0		0	0		0	0		0	0		0	0	0.65	2	2
890	SPBPJ4664.06	gpt1 UDP-glucose-glycoprotein glucosyltransferase Gpt1|Schizosaccharomyces pombe|chr 2|||Manual	165.365		0	0		0	0		0	0		0	0		0	0	0.62	1	1
891	SPAC25G10.09c	pan1 SPAC27F1.01c|actin cortical patch component, with EF hand and WH2 motif Panl |Schizosaccharomyces pombe|chr 1|||Manual	193.153	0.61	1	1		0	0		0	0		0	0		0	0		0	0
892	SPAC29B12.07	sec16 multidomain vesicle coat component Sec16 |Schizosaccharomyces pombe|chr 1|||Manual	217.956		0	0		0	0		0	0		0	0	0.6	1	1	0.6	1	1
893	SPBC215.08c	arg4 arginine specific carbamoyl-phosphate synthase Arg4 |Schizosaccharomyces pombe|chr 2|||Manual	127.4		0	0		0	0		0	0		0	0		0	0	0.6	1	1
894	SPCC188.13c	dcr1 SPCC584.10c|dicer|Schizosaccharomyces pombe|chr 3|||Manual	157.94		0	0		0	0		0	0		0	0	0.58	1	13	0.58	1	12
895	SPAC688.10	rev3 DNA polymerase zeta catalytic subunit Rev3 |Schizosaccharomyces pombe|chr 1|||Manual	168.183		0	0		0	0		0	0		0	0		0	0	0.54	1	1
896	SPBC577.06c	stt4 1-phosphatidylinositol 4-kinase Stt4 |Schizosaccharomyces pombe|chr 2|||Manual	213.826		0	0		0	0		0	0		0	0	0.48	1	1		0	0
897	SPAPB21F2.02	Dopey family protein |Schizosaccharomyces pombe|chr 1|||Manual	192.531		0	0		0	0		0	0		0	0		0	0	0.47	1	1
898	SPBC1826.01c	mot1 TATA-binding protein associated factor Mot1 |Schizosaccharomyces pombe|chr 2|||Manual	217.495		0	0		0	0		0	0		0	0	0.46	1	1		0	0
899	SPCC1281.01	ags1 mok1, SPCC338.01c, SPCC17A7.01|alpha-1,4-glucan synthase Ags1|Schizosaccharomyces pombe|chr 3|||Manual	271.95		0	0		0	0		0	0		0	0	0.29	1	1	0.29	1	2
900	SPAC1F5.11c	tra2 phosphatidylinositol kinase-related protein Tra2|Schizosaccharomyces pombe|chr 1|||Manual	420.514		0	0		0	0		0	0		0	0	0.22	1	1		0	0
